# Supplementary material for: Sabotaged Integral HSC Heterogeneity Underlies Essential Thrombocythemia Development
Source: Adv Sci (Weinh). 2025 Nov 21;13(7):e05249. doi: 10.1002/advs.202505249 (PMC12866761; doi:10.1002/advs.202505249)
Supplement: Supplementary file 3 — Supplemental Table 1 [file ADVS-13-e05249-s005.xlsx]

## Sheet: Sheet1
Table S1. Information of ET patients, NCs and mice included in the study.
Table S1a. Clinical characterization of patients with ET. The listed co-mutations were curated from all identified deleterious mutations on the basis of their recurrent association with myeloproliferative neoplasms (MPNs).
Table S1b. Isolation and identification of mutant HSCs from ET with distinct mutation.
Table S1c.Hemogram of MPN mice.

## Sheet: Table S1a
Table S1a. Clinical characterization of patients with ET.
Subtype	Sample ID	Age	Gender	Mutation	Addtional somatic mutation	Source	Experiment	Treatment
ET	MPL-1	20	F	MPL W515K	NONE	BM	Target-Seq	None(newly diagnosed)
	MPL-2	79	M	MPL W515L	ASXL1	BM	Target-Seq; RT-qPCR	None(newly diagnosed)
	MPL-3	55	M	MPL W515A	SF3B1;EZH2;NFE2	BM	Target-Seq; RT-qPCR	None(newly diagnosed)
	MPL-4	60	F	MPL W515L	TET2;SH2B3	BM	Target-Seq; RT-qPCR	None(newly diagnosed)
	MPL-5	52	F	MPL W515L	NONE	BM	Target-Seq; RT-qPCR	None(newly diagnosed)
	MPL-6	73	M	MPL W515L	NONE	BM	Target-Seq; RT-qPCR	None(newly diagnosed)
	MPL-7	45	F	MPL W515L	NONE	BM	Target-Seq	None(newly diagnosed)
	MPL-8	62	F	MPL W515K	NONE	BM	Target-Seq; RT-qPCR	None(newly diagnosed)
	MPL-9	74	F	MPL W515L		BM	Target-Seq	None(newly diagnosed)
	MPL-10	65	M	MPL W515L		BM	Target-Seq	None(newly diagnosed)
	CALR-1	60	F	CALRtype1	TET2;SH2B3	BM	Target-Seq; RT-qPCR	None(newly diagnosed)
	CALR-2	49	F	CALRtype1	NONE	BM	Target-Seq; RT-qPCR	None(newly diagnosed)
	CALR-3	33	F	CALRtype1	NONE	BM	Target-Seq; RT-qPCR; FACS	None(newly diagnosed)
	CALR-4	61	F	CALRtype1	TET2	BM	Target-Seq; RT-qPCR	None(newly diagnosed)
	CALR-5	70	F	CALRtype2	ASXL1	BM	Target-Seq; RT-qPCR	None(newly diagnosed)
	CALR-6	73	F	CALRtype1		BM	Target-Seq; RT-qPCR	None(newly diagnosed)
	CALR-7	76	F	CALRtype1		BM	Target-Seq; RT-qPCR	None(newly diagnosed)
	CALR-8	42	F	CALRtype1	NONE	BM	Target-Seq; RT-qPCR	None(newly diagnosed)
	CALR-9	63	M	CALRtype2		BM	Target-Seq; RT-qPCR	None(newly diagnosed)
	CALR-10	69	M	CALRtype2		BM	Target-Seq; RT-qPCR	None(newly diagnosed)
	CALR-11	37	F	CALRtype2	NONE	BM	Target-Seq; RT-qPCR	None(newly diagnosed)
	CALR-12	31	F	CALRtype2		BM	Target-Seq; RT-qPCR	None(newly diagnosed)
	CALR-13	24	M	CALRtype2	NONE	BM	Target-Seq; RT-qPCR	None(newly diagnosed)
	CALR-14	56	F	CALRtype2		BM	FACS	None(newly diagnosed)
	CALR-15	36	F	CALRtype2		BM	FACS	None(newly diagnosed)
	CALR-16	31	F	CALRtype2		BM	FACS	None(newly diagnosed)
	CALR-17	68	M	CALR p.E380fsX50		BM	FACS	None(newly diagnosed)
	CALR-18	43	F	CALRtype2		BM	FACS	None(newly diagnosed)
	CALR-19	64	M	CALRtype1		BM	FACS	None(newly diagnosed)
	TN-1	28	F	triple-negative	NONE	BM	scRNA-seq; RT-qPCR	None(newly diagnosed)
	TN-2	33	F	triple-negative	SH2B3;BCOR	BM	scRNA-seq; RT-qPCR	None(newly diagnosed)
	TN-3	59	F	triple-negative	FLT3;NOTCH2NL;IGSF3	BM	scRNA-seq; RT-qPCR	None(newly diagnosed)
	TN-4	48	F	triple-negative	NONE	BM	scRNA-seq; RT-qPCR	None(newly diagnosed)
	TN-5	61	M	triple-negative	ASXL1	BM	scRNA-seq; RT-qPCR	None(newly diagnosed)
	TN-6	40	F	triple-negative		BM	FACS	None(newly diagnosed)
	TN-7	51	M	triple-negative		BM	FACS	None(newly diagnosed)
	TN-8	42	M	triple-negative		BM	FACS	None(newly diagnosed)
	TN-9	26	F	triple-negative		BM	FACS	None(newly diagnosed)
	JAK2V617F-1	26	F	JAK2V617F	NONE	BM	Target-Seq	None(newly diagnosed)
	JAK2V617F-2	58	F	JAK2V617F	SH2B3	BM	Target-Seq	None(newly diagnosed)
	JAK2V617F-3	66	M	JAK2V617F	SRSF2	BM	Target-Seq; RT-qPCR	None(newly diagnosed)
	JAK2V617F-4	40	F	JAK2V617F	NONE	BM	Target-Seq; RT-qPCR	None(newly diagnosed)
	JAK2V617F-5	54	M	JAK2V617F	FAT1	BM	Target-Seq; RT-qPCR	None(newly diagnosed)
	JAK2V617F-6	56	F	JAK2V617F	SH2B3,SRP72	BM	Target-Seq; RT-qPCR	None(newly diagnosed)
	JAK2V617F-7	54	F	JAK2V617F	RELN	BM	Target-Seq; RT-qPCR	None(newly diagnosed)
	JAK2V617F-8	43	F	JAK2V617F		BM	FACS	None(newly diagnosed)
	JAK2V617F-9	61	M	JAK2V617F		BM	FACS	None(newly diagnosed)
	JAK2V617F-10	49	F	JAK2V617F		BM	FACS	None(newly diagnosed)
NC	NC-1	51	M			BM	Target-Seq
	NC-2	70	F			BM	Target-Seq
	NC-3	61	M			BM	Target-Seq
	NC-4	68	M			BM	Target-Seq; RT-qPCR
	NC-5	63	M			BM	Target-Seq; RT-qPCR
	NC-6	57	F			BM	Target-Seq; RT-qPCR
	NC-7	75	M			BM	Target-Seq; RT-qPCR
	NC-8	48	M			BM	Target-Seq; RT-qPCR
	NC-9	45	F			BM	Target-Seq; RT-qPCR
	NC-10	39	F			BM	Target-Seq; RT-qPCR
	NC-11	53	F			BM	Target-Seq
	NC-12	27	F			BM	Target-Seq; RT-qPCR
	NC-13	39	F			BM	Target-Seq
	NC-14	35	M			BM	Target-Seq; RT-qPCR
	NC-15	34	M			BM	Target-Seq; RT-qPCR
	NC-16	55	F			BM	FACS
	NC-17	49	F			BM	FACS
	NC-18	46	F			BM	FACS
	NC-19	61	M			BM	FACS
	NC-20	51	F			BM	FACS
	NC-21	44	F			BM	FACS
	NC-22	53	M			BM	FACS
	NC-23	44	F			BM	FACS
	NC-24	55	M			BM	FACS
	NC-25	21	F			PB	CFU-Mk assay
	NC-26	39	M			PB	CFU assay;CFU-Mk assay
	NC-27	11	M			PB	CFU assay;CFU-Mk assay
	NC-28	41	M			PB	CFU assay;CFU-Mk assay
	NC-29	47	M			PB	CFU assay;CFU-Mk assay
	NC-30	24	M			PB	CFU assay;CFU-Mk assay
	NC-31	30	F			PB	CFU assay
	NC-32	52	M			PB	CFU assay
	NC-33	26	M			PB	CFU-Mk assay
	NC-34	32	M			PB	CFU-Mk assay
	NC-35	59	F			PB	CFU assay
	NC-36	48	M			PB	CFU assay
	NC-37	15	M			PB	CFU assay
	NC-38	50	M			PB	CFU assay
	NC-39	23	M			PB	CFU assay
	NC-40	51	M			PB	CFU assay

## Sheet: Table S1b
Table S1b. Isolation and identification of mutant HSCs from ET with distinct mutation.
	Sample	Mutation	No. of sorted HSC		No. of HSC identified		Mutant HSCs
				total		total		total
	MPL-ET1	MPL W515K	19	259	19	257	6	113
	MPL-ET2	MPL W515L	21		21		3
	MPL-ET3	MPL W515A	26		26		15
	MPL-ET4	MPL W515L	43		43		10
	MPL-ET5	MPL W515L	34		32		15
	MPL-ET6	MPL W515L	40		40		22
	MPL-ET7	MPL W515L	23		23		16
	MPL-ET8	MPL W515K	14		14		8
	MPL-ET9	MPL W515L	8		8		1
	MPL-ET10	MPL W515L	31		31		17
	CALR-ET1	CALRtype1	170	851	67	545	18	199
	CALR-ET2	CALRtype1	106		55		21
	CALR-ET3	CALRtype1	172		115		6
	CALR-ET4	CALRtype1	101		48		20
	CALR-ET5	CALRtype2	165		124		68
	CALR-ET6	CALRtype1	21		21		1
	CALR-ET7	CALRtype1	2		2		0
	CALR-ET8	CALRtype1	37		36		1
	CALR-ET9	CALRtype2	12		12		10
	CALR-ET10	CALRtype2	10		10		10
	CALR-ET11	CALRtype2	27		27		21
	CALR-ET12	CALRtype2	26		26		21
	CALR-ET13	CALRtype2	2		2		2
	JAK2V617F-ET1	JAK2V617F	114	959	99	543	14	159
	JAK2V617F-ET2	JAK2V617F	186		45		12
	JAK2V617F-ET3	JAK2V617F	170		91		62
	JAK2V617F-ET4	JAK2V617F	151		117		39
	JAK2V617F-ET5	JAK2V617F	269		182		29
	JAK2V617F-ET6	JAK2V617F	62		8		2
	JAK2V617F-ET7	JAK2V617F	7		1		1
	TN-ET1	/	91	870	/		/
	TN-ET2	/	118		/		/
	TN-ET3	/	242		/		/
	TN-ET4	/	273		/		/
	TN-ET5	/	146		/		/
	NC	/	1097		/		/
	Total		4036		1345		471

## Sheet: Table S1c
Table S1c.Hemogram of MPN mice.
Mice	Age (weeks)	Gender	WBC (10^9/L)	HGB (g/L)	HCT (%)	PLT (10^9/L)	Experiment
#10 JAK2WT	18w	F	10.77	167	47.9	1370	RT-qPCR
#12 JAK2WT	18w	F	17.44	181	53.4	1307	RT-qPCR
#0 JAK2WT	18w	F	8.23	162	47.9	1112	RT-qPCR
#17 JAK2WT	14w	M	13.81	162	46.9	1136	RT-qPCR
#9 JAK2WT	21w	M	14.6	169	49.1	1499	RT-qPCR
#278 JAK2WT	16w	M	9.27	141	38	1422	RT-qPCR
#279 JAK2WT	16w	M	12.22	144	37.2	1525	RT-qPCR
#282 JAK2WT	16w	M	7.15	132	34.8	1221	RT-qPCR
#286 JAK2WT	16w	F	4.21	151	38.3	1080	RT-qPCR
#198 JAK2WT	13w	F	14.71	124	32.7	896	FACS
#199 JAK2WT	13w	F	11.33	134	34.7	1133	FACS
#201 JAK2WT	13w	M	9.96	125	31.6	1067	FACS
#215 JAK2WT	13w	M	11.13	104	36.2	1249	FACS
#217 JAK2WT	13w	F	19.1	131	33.2	936	FACS
#526 JAK2WT	10w	F	11.32	135	41.6	1122	FACS
#527 JAK2WT	10w	F	9.42	130	37.3	892	FACS
#530 JAK2WT	10w	F	10.9	142	39.7	1232	FACS
#532 JAK2WT	10w	F	12.9	131	40.1	1244	FACS
#549 JAK2WT	10w	F	10.75	154	35.1	1158	FACS
#558 JAK2WT	10w	M	6.4	127	38.1	1581	FACS
#5 JAK2MU	24w	M	12.29	148	45.1	6443	RT-qPCR
#8 JAK2MU	24w	M	15.68	162	50.7	8247	RT-qPCR
#281 JAK2MU	16w	M	8.37	164	40.8	>4000	RT-qPCR
#283 JAK2MU	16w	M	6.51	146	37.3	>4000	RT-qPCR
#293 JAK2MU	16w	F	7.03	155	38.9	2912	RT-qPCR
#294 JAK2MU	16w	F	5.1	141	36.4	2658	RT-qPCR
#151 JAK2MU	13w	F	10.57	160	41.8	2433	FACS
#156 JAK2MU	13w	F	7.48	162	43.1	2128	FACS
#158 JAK2MU	13w	F	11.9	167	45.2	2338	FACS
#160 JAK2MU	13w	F	6.04	152	39.3	2197	FACS
#167 JAK3MU	13w	F	15.6	151	39.2	2299	FACS
#384 JAK2MU	12w	F	10.53	163	41.8	2005	BMT
#386 JAK2MU	12w	F	10.04	151	40.5	2017	BMT
#388 JAK2MU	12w	F	12.67	129	36.6	2390	BMT
#440 JAK2MU	12w	F	8.71	158	38.3	2659	BMT
# 456 JAK2MU	12w	M	7.73	154	38.6	3863	BMT
#468 JAK2MU	12w	M	13.66	151	40	2334	BMT
#477 JAK2MU	12w	M	9.09	148	40.4	3833	BMT
#478 JAK2MU	12w	M	10.07	149	41	3356	BMT
#479 JAK2MU	12w	M	8.6	149	41.3	2860	BMT
#480 JAK2MU	12w	M	11.76	139	39.1	3356	BMT
#525 JAK2MU	10w	F	8.51	132	39.3	>4000	FACS
#529 JAK2MU	10w	F	11.1	121	38.8	>4000	FACS
#550 JAK2MU	10w	F	12.17	162	39.1	3109	FACS
#551 JAK2MU	10w	M	7.35	139	34.2	>4000	FACS
#552 JAK2MU	10w	M	10.89	140	35.8	>4000	FACS
#553 JAK2MU	10w	M	13.49	165	39.7	>4000	FACS
#75 CALR wt	16w	M	13.28	141	35.2	961	FACS
#77 CALR wt	16w	M	15.26	145	35.5	1202	FACS
#95 CALR wt	16w	F	11.43	144	36.3	958	FACS
#98 CALR wt	16w	M	15.67	129	37.7	1045	FACS
#102 CALR wt	16w	M	14.75	131	32.8	1319	FACS
#450 CALR wt	15w	M	11.55	152	44.1	878	FACS
#453 CALR wt	15w	M	8.19	129	36	878	FACS
#456 CALR wt	15w	M	5.52	121	37.3	1195	FACS
#460 CALR wt	15w	F	10.92	113	44.1	667	FACS
#463 CALR wt	15w	F	4.39	146	36.7	894	FACS
#466 CALR wt	15w	F	10.59	122	36.4	917	FACS
#467 CALR wt	15w	F	5.59	139	36.6	1178	FACS
#76 CALR del52	16w	M	15.41	144	36.3	2021	FACS
#78 CALR del52	16w	M	10.8	132	42.1	>4000	FACS
#97 CALR del52	16w	F	11.46	151	37.3	2611	FACS
#99 CALR del52	16w	M	8.81	131	36.9	2741	FACS
#101 CALR del52	16w	M	9.43	141	35.8	2353	FACS
#448 CALR del52	15w	F	8.5	123	38.8	2228	FACS
#449 CALR del52	15w	F	5.31	125	42.7	>4000	FACS
#454 CALR del52	15w	F	11.53	120	36.8	2355	FACS
#455 CALR del52	15w	M	16.02	124	42.5	2108	FACS
#459 CALR del52	15w	M	9.81	112	38.8	2289	FACS
#464 CALR del52	15w	F	5.79	121	34.4	3847	FACS
#465 CALR del52	15w	M	13.85	145	45.7	2033	FACS
