# Supplementary material for: Sabotaged Integral HSC Heterogeneity Underlies Essential Thrombocythemia Development
Source: Adv Sci (Weinh). 2025 Nov 21;13(7):e05249. doi: 10.1002/advs.202505249 (PMC12866761; doi:10.1002/advs.202505249)
Supplement: Supplementary file 4 — Supplemental Table 2 [file ADVS-13-e05249-s002.xlsx]

## Sheet: Sheet1
Table S2. DEGs and enriched pathways in CALR-mu HSCs,related to Figure S2
Table S2a. DEG contains the differentially expressed genes (LogFC>0.10, P<0.05) between CALR-mu HSCs and CALR-non ones
Table S2b. Top 50 Go terms enriched in CALR-mu HSCs compared with CALR-non ones, cell cycle and DNA replication related pathways are highlighted

## Sheet: Table S2a
	p_val	avg_log2FC	pct.CALR-mu	pct.CALR-non
HMGA2-AS1	0.000100063	2.384	0.11	0.022
PPP1R14B	0.000103244	2.98209	0.213	0.09
ASF1B	0.000105214	2.41847	0.135	0.036
BCL2L12	0.000107509	2.28304	0.129	0.032
VN1R108P	0.000107545	1.8522	0.084	0.011
ZDHHC14	0.000108439	1.49284	0.116	0.025
RNF111	0.000115111	1.41623	0.168	0.054
STIM2	0.000115172	1.25832	0.174	0.057
RBM28	0.000119723	2.08905	0.252	0.111
CDH4	0.000131383	3.07199	0.052	0
CPA3	0.000139207	1.07874	0.116	0.025
HACD3	0.000141338	0.87204	0.426	0.254
BLOC1S1	0.000147858	0.928896	0.535	0.366
ZNF200	0.000148906	2.21907	0.09	0.014
CUEDC2	0.000180775	1.04405	0.374	0.208
SCLY	0.000186695	2.50858	0.11	0.025
SPHK2	0.000192777	3.40145	0.155	0.05
PRTFDC1	0.00019591	2.10396	0.103	0.022
HTR2A	0.000199991	4.28615	0.071	0.007
GPR141BP	0.000204317	4.37668	0.071	0.007
SDHAF1	0.000209574	0.769954	0.245	0.108
NELFCD	0.00021046	1.68245	0.2	0.079
TOLLIP-DT	0.000230943	0.537963	0.129	0.036
APEX2	0.000231476	2.08998	0.11	0.025
BRD7P2	0.000242187	1.42194	0.161	0.054
ADRA2A	0.000252024	0.663681	0.181	0.065
CSTF3	0.000261628	1.12507	0.277	0.133
SSBP3	0.000265032	1.4508	0.29	0.14
KLHDC2	0.000280299	1.28298	0.316	0.158
RAD54L	0.000280725	4.72053	0.058	0.004
C17orf58	0.000280725	4.48619	0.058	0.004
CHMP1A	0.00028641	0.202702	0.155	0.05
ZNRF2	0.000289811	1.42431	0.135	0.039
CHML	0.000292639	2.68044	0.077	0.011
DDX21	0.000296624	2.26916	0.452	0.28
RILPL1	0.000305072	1.82937	0.058	0.004
STAG3L4	0.000308161	1.91451	0.181	0.068
MIR3168	0.000308708	7.40103	0.058	0.004
HMBS	0.000318383	0.788804	0.206	0.082
UQCC3	0.000319304	0.159919	0.49	0.308
SNRPA	0.000330579	1.54044	0.277	0.14
PLPBP	0.000348941	1.89986	0.342	0.201
MRPL1	0.000350814	0.621986	0.355	0.197
FAM83D	0.000353569	3.38057	0.045	0
PAQR4	0.000353569	3.15797	0.045	0
AC105114.1	0.000353569	1.85428	0.045	0
MGMT	0.000357939	0.655356	0.316	0.172
MED27	0.000362092	0.534178	0.129	0.036
KAT2A	0.000367156	3.08974	0.174	0.065
DDI2	0.000382212	3.92904	0.148	0.05
LINC01931	0.000384985	5.19396	0.084	0.014
ANKZF1	0.00038541	1.54951	0.187	0.075
EIF3J-DT	0.000389032	1.83472	0.213	0.093
GAMT	0.000391632	1.32725	0.361	0.211
RPP40	0.000433293	1.56582	0.174	0.068
FAM120B	0.000434976	1.77204	0.161	0.057
BOP1	0.00043752	5.56109	0.097	0.022
RPL7P21	0.000442015	1.02296	0.232	0.104
ZNF438	0.000444654	4.36706	0.097	0.022
MIR3658	0.000477684	1.16316	0.142	0.047
CDK2	0.000483217	1.28182	0.09	0.018
SLC43A3	0.000487516	0.514019	0.348	0.194
PLOD2	0.000489261	0.60884	0.29	0.154
LARP1	0.00049439	1.66634	0.381	0.237
NINJ1	0.000497981	1.34066	0.239	0.111
L2HGDH	0.000501885	2.9224	0.065	0.007
TYW5	0.000509427	0.920483	0.013	0.104
GOLT1A	0.000512523	2.23037	0.065	0.007
MBD1	0.000519018	2.88531	0.123	0.036
COPRS	0.000525138	1.37313	0.142	0.047
MAPK8IP3	0.000533467	3.06405	0.123	0.036
NPRL3	0.000533467	2.38487	0.123	0.036
CARS2	0.00053355	0.106705	0.168	0.061
ADD1	0.000553512	0.193023	0.232	0.108
GSTO2	0.000553668	1.03723	0.187	0.075
TWF1	0.000555559	1.54744	0.174	0.065
NADK	0.000573922	1.83367	0.11	0.029
CCDC85B	0.000608844	0.285542	0.445	0.29
HOXA10-AS	0.000623255	1.44095	0.155	0.057
AIP	0.000630933	0.931271	0.652	0.505
IGFBP2	0.000636186	3.27569	0.071	0.011
UCA1	0.000648487	2.61097	0.071	0.011
SMARCD1	0.000654953	1.98249	0.129	0.039
PML	0.000666168	0.611796	0.206	0.09
UMPS	0.00069108	0.716019	0.387	0.237
MRPL12	0.000692709	1.23839	0.303	0.165
CAPRIN1	0.000737668	0.346599	0.381	0.233
NDUFAB1	0.000742888	0.631773	0.529	0.351
FAM72D	0.000747528	7.29714	0.052	0.004
PLCE1	0.000747528	5.21761	0.052	0.004
NAV2-AS2	0.000747528	1.24641	0.052	0.004
AKIRIN2	0.000761419	1.11424	0.174	0.068
PDSS1	0.000765283	3.45778	0.052	0.004
NELL1	0.000774306	3.13958	0.052	0.004
SPAG5	0.000774306	2.80035	0.052	0.004
RRAGA	0.000777211	1.56719	0.368	0.222
AC104825.2	0.000783429	2.85169	0.052	0.004
SLC16A1-AS1	0.000783429	2.17446	0.052	0.004
MEI1	0.000784434	0.273766	0.039	0.143
HUWE1	0.000793011	0.135292	0.303	0.161
RNF139	0.000796688	0.88777	0.187	0.075
INTS10	0.000816239	0.880263	0.419	0.265
GFI1	0.000820924	2.25681	0.052	0.004
LINC03011	0.000862692	5.62106	0.09	0.022
SLC30A9	0.000877648	1.91938	0.394	0.244
PRR14	0.000911797	2.48505	0.161	0.061
CCDC86	0.000937918	1.53086	0.084	0.018
PHF7	0.000944201	2.30805	0.135	0.047
PKD1P6-NPIPP1	0.000946377	0.264182	0.168	0.068
TP73-AS1-1	0.00095521	4.29116	0.039	0
S100B	0.00095521	3.37114	0.039	0
DNASE1L1	0.00095521	3.00205	0.039	0
CU638689.4	0.00095521	2.1695	0.039	0
SNORD25	0.00095521	0.885124	0.039	0
HTATIP2	0.000977432	0.837266	0.271	0.147
PPP2R2B	0.000982308	0.878948	0.155	0.057
DMTF1	0.000994817	0.912361	0.323	0.183
AP002765.1	0.00100812	1.29425	0.097	0.025
HOOK2	0.00100943	1.78363	0.168	0.068
CAPZB	0.00103801	0.480138	0.49	0.326
AC100810.1	0.00103932	2.2554	0.103	0.029
GNB5	0.00104142	2.88264	0.09	0.022
VTRNA1-3	0.00107001	1.9047	0.097	0.025
ATG16L1	0.00109411	2.46184	0.097	0.025
CTCF	0.00110364	0.111163	0.2	0.086
UCK1	0.00110386	1.53766	0.116	0.036
SPIN1	0.00111315	0.78494	0.335	0.201
TRAF3	0.00111322	1.78907	0.129	0.043
PTAFR	0.00115258	4.53832	0.058	0.007
FZD6	0.00116085	2.11092	0.097	0.025
NDE1	0.00116209	0.775499	0.271	0.143
RRAGB	0.00116638	2.10921	0.142	0.05
DCTN1	0.00117522	1.54671	0.258	0.136
VAMP7	0.00117912	1.4835	0.123	0.039
GOLM1	0.00118697	1.24849	0.116	0.036
PGD	0.00121052	1.4352	0.239	0.122
ISG15	0.00121223	0.266182	0.329	0.19
JUN	0.00121528	0.994188	0.658	0.538
PHB1P19	0.001226	4.2591	0.058	0.007
UBE2T	0.00122914	1.56092	0.168	0.068
LINC01089	0.00122914	0.979399	0.168	0.068
CMAS	0.00123631	2.2609	0.226	0.115
IDH2	0.0012378	0.722305	0.51	0.373
SNHG20	0.00125983	1.09233	0.258	0.129
SUMO2P6	0.0012643	0.962421	0.058	0.007
SLC52A2	0.00126654	1.09956	0.11	0.032
NCKAP1L	0.00127947	1.32036	0.239	0.118
SNRNP70	0.00128661	1.30853	0.206	0.097
THAP11	0.00129274	0.523631	0.29	0.158
MRPS10	0.00132159	0.874405	0.2	0.09
TSTA3	0.00132186	0.887452	0.123	0.039
TRAPPC3	0.00133432	1.48811	0.31	0.186
HSPA4	0.00135501	0.956687	0.303	0.176
NSL1	0.00140547	0.245257	0.181	0.075
ESF1	0.00141109	0.519874	0.374	0.222
SNORA24	0.00141545	1.59798	0.129	0.043
NFYC	0.00142229	2.57991	0.31	0.186
P3H4	0.00143976	0.332749	0.11	0.032
GPSM3	0.00149277	1.98408	0.142	0.054
MCCC2	0.00149366	1.48931	0.271	0.147
BZW2	0.00154445	0.630214	0.529	0.384
PARP1	0.00155217	0.783001	0.581	0.419
POLDIP2	0.00157845	1.0254	0.277	0.151
RNASEH1	0.00169201	0.949008	0.148	0.057
MYB	0.00172163	0.325785	0.348	0.197
AC026271.2	0.00173562	0.946719	0.065	0.011
PCID2	0.00175344	0.180283	0.252	0.129
CHST11	0.0017561	0.778909	0.387	0.251
SPEF2	0.00176646	2.95837	0.123	0.043
RPL10P9	0.00183091	0.74265	0.942	0.914
BACH1	0.00183205	3.31296	0.123	0.043
PLAUR	0.00183434	0.20638	0.303	0.168
TMEM57	0.00184297	3.38756	0.071	0.014
DBF4B	0.00184297	2.13448	0.071	0.014
ANKH	0.00187656	2.9179	0.129	0.047
ALDH9A1	0.00192622	0.322219	0.252	0.133
PPP1CA	0.00194285	0.583378	0.697	0.559
METTL21A	0.00194712	0.330418	0.258	0.14
FASTKD1	0.00197992	1.53032	0.174	0.079
SMG7	0.00198487	2.32609	0.116	0.039
SDSL	0.00204135	1.75495	0.071	0.014
RNF123	0.00205818	3.93434	0.045	0.004
RTL8B	0.00206489	0.662704	0.439	0.294
MAPKAP1	0.00207307	0.85209	0.129	0.047
KHDC1-AS1	0.002082	2.94695	0.045	0.004
AK1	0.00208893	3.52849	0.077	0.018
SDHAP4	0.00210608	3.09692	0.045	0.004
MRPL15	0.00210722	0.959233	0.29	0.168
MIR3945HG	0.00211171	2.84371	0.071	0.014
DLGAP5	0.00213042	1.70305	0.045	0.004
RFESDP1	0.00213042	1.3226	0.045	0.004
CAGE1	0.00213042	0.891965	0.045	0.004
SPG7	0.0021428	0.804701	0.265	0.147
EOLA2	0.00214772	0.803931	0.071	0.014
AP000580.1	0.00215653	1.20941	0.077	0.018
NCK1	0.00216031	0.603061	0.219	0.108
MIS12	0.00216469	1.71923	0.116	0.039
RAD9A	0.00216705	2.76071	0.084	0.022
CD33	0.00219994	3.08522	0.084	0.022
BSG	0.00220033	0.848075	0.587	0.43
TNFAIP8L2	0.00221656	1.70222	0.084	0.022
KCTD18	0.00229778	1.07232	0.077	0.018
ARV1	0.00231581	1.1143	0.123	0.043
ATXN2L	0.00232061	1.05548	0.168	0.072
TBCCD1	0.002343	1.5768	0.11	0.036
TUBGCP5	0.0023529	1.64137	0.077	0.018
YDJC	0.00236413	0.752486	0.239	0.125
ELP6	0.00236513	2.35408	0.148	0.061
WASH7P	0.00238276	0.651703	0.232	0.118
UBR3	0.00239231	3.01036	0.097	0.029
THRIL	0.00240706	3.13862	0.084	0.022
ORAI1	0.00241629	1.8311	0.174	0.079
NPIPA8	0.00242292	2.3819	0.206	0.1
PRKCQ-AS1	0.0024404	1.48435	0.206	0.104
TM7SF2	0.00246156	1.57573	0.084	0.022
CDK5RAP2	0.00249278	0.713622	0.116	0.039
CA1	0.0025086	1.37017	0.09	0.025
TNFAIP8	0.00251734	1.80637	0.142	0.057
DROSHA	0.00252472	1.85087	0.103	0.032
ZNF28	0.00252759	0.976223	0.11	0.036
RNA5-8SN1	0.00253753	0.601549	0.529	0.394
CCDC22	0.00254355	1.87995	0.11	0.036
ZPR1	0.00255366	0.366978	0.239	0.122
CEP152	0.0025549	0.344845	0.084	0.022
ZFAND5	0.00255654	0.707983	0.355	0.233
TMED7	0.00256122	0.653791	0.123	0.043
SLC35D1	0.00258075	1.07794	0.09	0.025
ANKRD9	0.00259765	6.7508	0.032	0
GTPBP2	0.00259765	5.30757	0.032	0
GPAT2	0.00259765	4.67174	0.032	0
AC008443.5	0.00259765	2.86845	0.032	0
CU633967.1	0.00259765	2.18364	0.032	0
DDX11L10	0.00259765	1.82203	0.032	0
AC025031.3	0.00259765	1.35266	0.032	0
RN7SL473P	0.00259765	1.28912	0.032	0
AP006296.1	0.00259765	1.15153	0.032	0
AC011825.1	0.00259765	0.910059	0.032	0
LUC7L3	0.00261306	0.592501	0.955	0.878
TAF12	0.00261704	1.50225	0.232	0.125
AASDH	0.00263582	2.30014	0.155	0.068
LTA4H	0.00264503	0.635599	0.458	0.326
CCAR1	0.00265025	0.632181	0.419	0.269
DIABLO	0.00265147	0.773023	0.084	0.022
DDX56	0.0026632	0.884765	0.219	0.111
ZNF506	0.00267278	0.316669	0.361	0.215
SMARCB1	0.00268389	0.283874	0.252	0.129
IL10RB	0.00269777	0.510416	0.116	0.039
GEMIN6	0.0027821	0.612732	0.2	0.093
PMS2P7	0.00282851	1.48163	0.271	0.154
MKRN2	0.00286083	1.38188	0.135	0.054
TMPO	0.00291372	0.495127	0.232	0.122
SNHG1	0.00293097	0.77422	0.271	0.158
TMA16	0.00296745	0.823991	0.265	0.151
CSTF2T	0.00300446	1.78384	0.135	0.054
ERAL1	0.0030443	0.258016	0.206	0.104
SLX4IP	0.00305557	2.47536	0.148	0.061
RPL14P3	0.00307334	1.45089	0.161	0.072
PKP4	0.00311261	0.164605	0.271	0.151
NALT1	0.00315965	2.3916	0.052	0.007
ADK	0.0031597	0.860017	0.406	0.276
BCS1L	0.00318271	0.38587	0.252	0.14
TIMM10	0.00319907	1.0287	0.387	0.258
ZNF271P	0.00321962	0.859117	0.277	0.158
TCEAL5	0.00322311	1.93376	0.052	0.007
BAD	0.00326609	0.470838	0.284	0.165
KDM5B	0.00332165	0.594065	0.555	0.412
URB2	0.00335354	2.60218	0.052	0.007
STK39	0.00335354	0.824205	0.052	0.007
LPCAT1	0.00335354	0.696814	0.052	0.007
PREB	0.0033668	1.68212	0.129	0.05
PTOV1	0.00337886	0.716944	0.297	0.176
C17orf113	0.00338688	0.37847	0.052	0.007
PEAR1	0.00342053	0.783988	0.052	0.007
TUBB4B	0.00345577	1.22936	0.355	0.237
MSRA	0.00345685	0.553455	0.148	0.061
BORCS6	0.00345714	0.80128	0.135	0.054
NUDT5	0.00348232	0.119123	0.471	0.319
COPB2-DT	0.00349441	3.1355	0.135	0.054
NDUFAF8	0.00351409	0.580198	0.394	0.265
BCAT2	0.00361154	1.74168	0.155	0.068
RNASET2	0.00362993	0.987723	0.561	0.416
NUDT1	0.00364702	0.192585	0.355	0.219
TMEM167B-DT	0.00370908	5.57721	0.058	0.011
SEC23A	0.00371371	1.834	0.123	0.047
STT3A	0.00373209	1.32041	0.245	0.133
GNB1L	0.00374251	3.84656	0.058	0.011
FARS2	0.00375772	1.91643	0.129	0.05
AC006011.1	0.00378259	2.64122	0.135	0.057
AFG1L	0.00379989	4.59799	0.103	0.036
PDIA3P1	0.003816	1.97851	0.471	0.355
MAP3K7	0.00383433	1.90901	0.174	0.082
NSD3	0.00383852	0.44566	0.394	0.258
MIB1	0.00384715	0.849404	0.232	0.125
RPSA	0.0038544	0.48309	0.955	0.91
RHPN1	0.00389474	2.47445	0.11	0.039
WDR18	0.00394409	0.656623	0.303	0.179
SH3GLB1	0.00395783	1.55574	0.258	0.147
CMC1	0.00396185	1.09343	0.381	0.258
PTPRO	0.00398428	4.98906	0.058	0.011
TMUB1	0.00398861	1.4656	0.11	0.039
KAT7	0.00404605	0.805427	0.477	0.341
PTPN2P1	0.00406409	0.952785	0.161	0.075
DDX28	0.0040652	1.08688	0.2	0.1
MADD	0.00408208	0.534357	0.206	0.1
APOL4	0.00409217	2.4959	0.058	0.011
HSPD1P5	0.00409645	0.898795	0.116	0.043
NPIPA1	0.00416035	1.8304	0.342	0.222
CCDC47	0.00416356	0.302923	0.29	0.165
SCGB3A1	0.00416556	0.888005	0.058	0.011
CCNG1	0.00418794	0.633567	0.297	0.176
KLHL42	0.00427362	2.74484	0.097	0.032
MCM2	0.00430672	0.198512	0.155	0.068
AC103591.3	0.00433658	0.732676	0.174	0.082
IFT80	0.00434245	1.96728	0.123	0.047
LENG1	0.00438498	0.732152	0.11	0.039
FANCA	0.00438786	0.382895	0.116	0.043
TOPBP1	0.00440352	2.0664	0.103	0.036
PXMP2	0.0044198	2.22234	0.181	0.093
DDX23	0.0044218	1.56696	0.129	0.05
PRPF4	0.00446438	1.42742	0.123	0.047
AEBP1	0.00448648	3.28616	0.09	0.029
SRD5A3	0.00449444	1.09462	0.187	0.093
CLDND2	0.00450673	2.49663	0.065	0.014
ANKLE2	0.00458074	1.20474	0.226	0.125
RDH11	0.00459923	0.875591	0.297	0.176
C21orf91	0.00460833	1.05517	0.148	0.065
WDR74	0.004639	0.263994	0.323	0.194
PCLAF	0.00464925	0.33821	0.361	0.247
FASTK	0.00467784	0.464909	0.11	0.039
BRD7	0.00469308	0.787064	0.187	0.093
RARRES2	0.00469453	2.68395	0.065	0.014
WDR25	0.00471659	3.78531	0.071	0.018
SOCS1	0.00473292	1.42872	0.065	0.014
MACC1-DT	0.00473295	0.692842	0.11	0.039
CBX7	0.00474068	4.53573	0.077	0.022
MEPCE	0.00475984	2.09879	0.09	0.029
CSE1L	0.00476545	1.84021	0.206	0.111
CCDC58	0.00477161	1.56454	0.065	0.014
UBE2D3P2	0.00478913	1.03332	0.071	0.018
PEX16	0.00479084	1.00052	0.2	0.1
SLC29A1	0.00479315	0.664652	0.148	0.065
RHOBTB1	0.00481057	2.45923	0.065	0.014
NCAPG	0.00481057	1.05495	0.065	0.014
ITGB3BP	0.00485767	0.885547	0.187	0.093
ENO1-AS1	0.00487928	3.14203	0.077	0.022
H2AC25	0.00488396	1.64687	0.271	0.161
GALK1	0.00489348	1.26948	0.31	0.197
DGCR2	0.00490183	0.932652	0.11	0.039
VAMP3	0.00491738	0.91403	0.316	0.19
CDC45	0.00493726	1.53943	0.071	0.018
RSKR	0.0049411	1.2967	0.097	0.032
PFDN6	0.00494164	1.66805	0.103	0.036
THAP5	0.00495598	1.93596	0.213	0.115
SGSM3	0.00495867	1.65191	0.084	0.025
ATXN7L1	0.00496934	1.24424	0.065	0.014
FKBP3	0.00499824	0.64821	0.523	0.369
VOPP1	0.00500977	3.50872	0.065	0.014
AL512625.1	0.00500977	1.20992	0.065	0.014
BPNT1	0.00501286	2.34248	0.071	0.018
AGO4	0.00501538	0.643496	0.09	0.029
LCA5	0.00501743	1.41329	0.11	0.039
RNF8	0.0050766	0.40811	0.355	0.247
APPBP2-DT	0.00509583	2.07156	0.084	0.025
ZNF672	0.00512824	1.20762	0.071	0.018
HMGN4	0.00513483	1.53575	0.135	0.057
MBTD1	0.00514563	1.23277	0.155	0.068
ZKSCAN4	0.00518133	1.71803	0.09	0.029
HPS5	0.00520648	2.33288	0.071	0.018
WIPI2	0.00522651	1.21055	0.2	0.108
AL671710.1	0.005227	1.40662	0.097	0.032
ATG4D	0.00523642	2.50223	0.084	0.025
FIGNL1	0.005246	0.960299	0.071	0.018
ADAR	0.00527701	2.09556	0.258	0.151
FAM72C	0.00528388	7.30111	0.039	0.004
BCORL1	0.00528388	5.57398	0.039	0.004
AC055813.1	0.00528388	1.88183	0.039	0.004
SAPCD1	0.00528388	1.6404	0.039	0.004
SEPT11	0.00529406	0.864955	0.142	0.061
AKR1C1	0.00534391	3.86365	0.039	0.004
LINC01971	0.00534391	2.48039	0.039	0.004
FAM160B2	0.00534391	2.14036	0.039	0.004
AC015674.1	0.00534391	1.10274	0.039	0.004
SNORD60	0.00534391	1.08233	0.039	0.004
PCYOX1L	0.00535223	2.60415	0.09	0.029
CRACR2B	0.00540456	3.63426	0.039	0.004
LINC00390	0.00540456	2.75129	0.039	0.004
AL591895.1	0.00540456	2.63253	0.039	0.004
PINLYP	0.00540683	1.28674	0.071	0.018
TMEM260	0.005422	0.863137	0.09	0.029
IDH3B	0.00544273	0.915722	0.361	0.244
ALPP	0.00546582	3.74487	0.039	0.004
AC138696.2	0.00546582	2.55258	0.039	0.004
ZMYM4-AS1	0.00546582	1.18691	0.039	0.004
B4GALT1	0.00547279	3.12927	0.103	0.036
Z97192.3	0.00549089	0.558816	0.084	0.025
FTO	0.00549345	2.34175	0.2	0.104
FAM216A	0.00550505	0.760981	0.316	0.201
GRK6	0.00550716	0.891477	0.129	0.054
CMTM8	0.00551598	1.60756	0.2	0.104
ZNF888	0.00552771	2.95163	0.039	0.004
FAM111B	0.00552771	2.94965	0.039	0.004
MTFR2	0.00552771	2.11539	0.039	0.004
AC243960.2	0.00552771	0.998481	0.039	0.004
KDM4C	0.00552896	0.954175	0.161	0.075
OXSM	0.00556562	1.10546	0.084	0.025
MAN2A1-DT	0.00559023	2.39398	0.039	0.004
MELTF-AS1	0.00559023	1.77026	0.039	0.004
BOLA3P3	0.00559023	0.865055	0.039	0.004
NAB1	0.00563853	5.8281	0.103	0.036
PEBP1	0.00567453	0.461947	0.774	0.649
FAM182B	0.00567944	1.24315	0.084	0.025
NDUFV1	0.00569448	0.416591	0.645	0.534
CLSTN1	0.00572276	0.210168	0.174	0.082
C1orf50	0.00577437	0.804149	0.103	0.036
FAHD1	0.0057842	1.79255	0.419	0.29
WASH6P	0.005788	0.874004	0.529	0.419
B3GAT3	0.00579377	0.318094	0.148	0.065
TSEN34	0.00581478	1.8621	0.123	0.05
MIS18A	0.0058199	0.885797	0.194	0.104
TOMM40L	0.00583171	0.874385	0.077	0.022
RAB33B-AS1	0.00583293	1.56165	0.168	0.079
HLA-F-AS1	0.00587381	2.97499	0.084	0.025
RNF141	0.0059417	0.513531	0.426	0.312
FAM21EP	0.00598315	0.17165	0.129	0.054
FKBP11	0.00599184	0.431735	0.445	0.315
IFI35	0.00605004	1.24514	0.187	0.097
SMS	0.00605853	0.251912	0.265	0.147
SNHG25	0.00612625	0.932393	0.194	0.1
RNF113A	0.00615064	0.826484	0.361	0.24
MTG1	0.00617528	0.460811	0.252	0.14
TAPBPL	0.00621811	0.263395	0.206	0.108
NME4	0.0062791	0.565846	0.458	0.312
PSMA1	0.00628664	0.386587	0.652	0.53
C19orf38	0.00630877	1.66129	0.168	0.082
RNF187	0.00635883	0.232491	0.181	0.09
XIST	0.00638145	0.618301	0.542	0.427
STX8	0.00643424	0.277566	0.381	0.262
MRPL22	0.00653943	0.888199	0.497	0.366
ARFGEF1	0.00655094	0.944346	0.181	0.09
NME3	0.00656148	1.10115	0.297	0.183
PCMT1	0.00657151	0.700946	0.432	0.315
KMT2E-AS1	0.00662753	0.182057	0.419	0.305
KIAA0368	0.00664302	2.70105	0.11	0.043
PCNX3	0.00668012	1.2335	0.11	0.043
ZDHHC20	0.00675486	1.36974	0.2	0.104
CAPN1	0.00678627	0.243553	0.168	0.079
UBXN6	0.00679882	3.86285	0.116	0.047
NUDT22	0.00684932	0.552602	0.252	0.143
RFT1	0.00686897	0.981288	0.194	0.1
EEF1G	0.00690245	0.284775	0.89	0.839
MDK	0.0069322	0.388196	0.865	0.763
ACAP1	0.00699263	0.425251	0.49	0.344
DCXR	0.00704701	0.76046	0.574	0.462
ZNF224	0.00705934	1.56008	0.316	0.215
COLGALT1	0.00706542	0.737168	0.123	0.05
CSTF1	0.00714029	0.122065	0.213	0.115
DNAJB5P1	0.00714142	6.70697	0.026	0
STARD5	0.00714142	5.79272	0.026	0
EIF2B5-DT	0.00714142	5.17203	0.026	0
FSBP	0.00714142	5.05252	0.026	0
ATP5MFP6	0.00714142	5.00066	0.026	0
RRAGC-DT	0.00714142	4.82629	0.026	0
MB21D2	0.00714142	4.67294	0.026	0
FAM245A	0.00714142	4.60705	0.026	0
AP005018.1	0.00714142	4.11383	0.026	0
AL441992.1	0.00714142	3.88843	0.026	0
TNRC6B-DT	0.00714142	3.82922	0.026	0
SAMD4A	0.00714142	3.56345	0.026	0
PPM1B-DT	0.00714142	3.55661	0.026	0
DYNC1I1	0.00714142	3.53272	0.026	0
PANX1	0.00714142	3.31236	0.026	0
METTL7B	0.00714142	3.25481	0.026	0
AC002558.1	0.00714142	2.81025	0.026	0
EOGT-DT	0.00714142	2.79718	0.026	0
SH2D4A	0.00714142	2.79293	0.026	0
TTC21B-AS1	0.00714142	2.77038	0.026	0
CARS	0.00714142	2.43281	0.026	0
USP2	0.00714142	2.33649	0.026	0
AC132872.1	0.00714142	2.16078	0.026	0
ELF4	0.00714142	2.10376	0.026	0
HSD17B6	0.00714142	2.01022	0.026	0
SDR42E1	0.00714142	1.96062	0.026	0
AC036103.1	0.00714142	1.74143	0.026	0
AC105052.2	0.00714142	1.69065	0.026	0
ANKRD18DP	0.00714142	1.6272	0.026	0
SNORA15	0.00714142	1.36747	0.026	0
AHSG	0.00714142	1.33456	0.026	0
Y-RNA-19	0.00714142	1.24685	0.026	0
GOLGA6L10	0.00714142	1.23801	0.026	0
NOC2LP1	0.00714142	1.09333	0.026	0
RPL23AP58	0.00714142	1.0169	0.026	0
USP21P1	0.00714142	1.00367	0.026	0
Y-RNA-125	0.00714142	1.0031	0.026	0
SNORD109A	0.00714142	0.9078	0.026	0
RN7SKP203	0.00714142	0.905589	0.026	0
SNORA64	0.00714142	0.869015	0.026	0
C14orf119	0.00720748	0.627419	0.265	0.154
CHCHD1	0.00727326	0.441837	0.284	0.172
HMGA1	0.00731177	1.08489	0.723	0.602
PAK2	0.0073918	0.855726	0.271	0.161
PDZK1IP1	0.007404	0.229883	0.213	0.111
REEP4	0.00740402	0.572892	0.123	0.05
POLA1	0.00743545	1.17059	0.135	0.061
LRBA	0.00743584	0.121863	0.523	0.391
TADA3	0.00743981	1.14957	0.148	0.068
RIN3	0.00744652	0.751891	0.258	0.151
U1-12	0.00746221	1.11738	0.11	0.043
SH3BGRL2	0.00752591	4.98406	0.045	0.007
GID8	0.00762069	1.32272	0.142	0.065
GLE1	0.00763777	0.755114	0.123	0.05
STAT5A	0.00767506	1.01056	0.29	0.179
MRPL14	0.0077068	1.11699	0.29	0.186
QDPR	0.00774106	1.11866	0.329	0.226
AUNIP	0.0077465	2.57527	0.045	0.007
OLMALINC	0.00775222	1.14769	0.181	0.09
MIR1307	0.00775477	1.02078	0.11	0.043
PDLIM2	0.00775714	0.589221	0.29	0.186
TNFRSF1A	0.00778242	1.00045	0.297	0.183
SMARCD3	0.00778266	3.05532	0.103	0.039
WDR13	0.00780237	2.79076	0.226	0.125
TMEM199	0.00780494	0.547737	0.135	0.061
CCDC169	0.00782131	6.93761	0.045	0.007
RPL7AP31	0.00782131	4.51967	0.045	0.007
TMEM79	0.00782131	2.6619	0.045	0.007
C7orf25	0.00782131	2.41447	0.045	0.007
TNFRSF14	0.00785495	1.0997	0.116	0.047
TOMM7	0.00786996	0.673449	0.613	0.502
SNORD104	0.00788876	1.18289	0.226	0.133
TEPP	0.00789676	2.7265	0.045	0.007
YARS	0.0079007	1.23345	0.161	0.079
SSB	0.00791319	0.691158	0.781	0.685
CDH7	0.00795488	0.275453	0.129	0.054
ZNF212	0.00797286	2.56985	0.045	0.007
APOC1	0.00797286	1.11228	0.045	0.007
RSF1	0.00798924	1.36314	0.484	0.38
POLR2E	0.00801372	0.243287	0.581	0.423
TMEM98	0.0080369	0.627755	0.219	0.122
CEP89	0.00804871	1.18799	0.148	0.068
MKL1	0.00812705	1.89891	0.045	0.007
CKAP4	0.00812705	0.144803	0.045	0.007
LGALS9	0.00815214	0.727717	0.355	0.233
EID2B	0.00817987	2.14955	0.142	0.065
ZMYM6	0.00819739	0.243363	0.129	0.054
CAB39	0.00820317	2.03046	0.187	0.097
DLD	0.00825782	0.970604	0.368	0.247
CXorf56	0.0082839	1.07976	0.045	0.007
ARF4-AS1	0.00832828	2.37235	0.103	0.039
DHX38	0.00843042	1.48368	0.135	0.061
PDCD2	0.00845124	1.46508	0.194	0.108
H3C10	0.00856555	1.1323	0.103	0.039
INAFM1	0.00858233	0.454993	0.232	0.133
NPIPP1	0.00862056	1.40525	0.097	0.036
FCER1G	0.0087108	1.52613	0.103	0.039
SULT1C4	0.00872971	1.80573	0.129	0.057
SNCA	0.00873786	0.147521	0.335	0.211
PYGL	0.00874516	0.952328	0.206	0.108
RAD18	0.00876785	2.94143	0.123	0.054
RPE	0.00886808	0.114984	0.116	0.047
FKBP7	0.00888531	0.40424	0.11	0.043
GAPT	0.00895508	0.435275	0.587	0.441
HNRNPA3P5	0.00895735	0.436874	0	0.043
EXOSC7	0.0089746	1.5294	0.239	0.14
TUBAP2	0.00903144	1.08611	0.194	0.108
ZNF562	0.00905749	1.57878	0.084	0.029
SFT2D2	0.00910894	1.2655	0.103	0.039
SLC46A3	0.00912834	2.59079	0.11	0.043
SCPEP1	0.00914149	2.80298	0.077	0.025
RUVBL1	0.00923257	0.990626	0.458	0.326
DUSP3	0.00930683	0.667061	0.148	0.072
LINC01004	0.00932701	0.600902	0.11	0.043
ACTN4	0.00934638	2.68269	0.052	0.011
UNK	0.00935367	1.86427	0.226	0.133
MED28	0.00941651	0.238183	0.387	0.272
IFT43	0.00942421	1.13696	0.355	0.24
MCM8	0.00944666	4.05534	0.077	0.025
SEC24B	0.0094489	3.85106	0.135	0.065
PTTG1	0.00948354	0.653791	0.303	0.194
SAFB	0.00949768	0.533221	0.348	0.24
DERL1	0.00951823	0.558137	0.194	0.104
TIMM44	0.00953989	1.05493	0.29	0.179
MARS1	0.00955245	0.407088	0.129	0.237
STX10	0.00956585	0.153562	0.226	0.122
UBL3	0.00958078	0.646823	0.11	0.043
PNPLA6	0.00958877	2.50686	0.052	0.011
MPPED2	0.00959211	1.42269	0.09	0.032
PDCD2L	0.00959424	1.7493	0.123	0.054
BIVM-ERCC5	0.00959599	0.897154	0.174	0.09
ACAD9	0.0096424	1.70805	0.084	0.029
GPS1	0.00965066	0.71294	0.206	0.115
PGLS-DT	0.0096708	1.3741	0.052	0.011
SNHG10	0.00969065	0.33371	0.426	0.326
COPG1	0.00969677	0.756369	0.265	0.161
RAD51AP1	0.0097027	2.32545	0.084	0.029
P4HA2	0.00976089	4.82368	0.077	0.025
HPDL	0.00979394	3.42838	0.071	0.022
UBE2J2	0.00985994	0.12975	0.239	0.133
CEP19	0.00987062	4.6321	0.058	0.014
SLC35B2	0.00987237	3.63271	0.161	0.082
TMLHEP1	0.00992066	0.9623	0.052	0.011
EFHC1	0.0099463	1.49414	0.181	0.093
ITPA	0.00995192	1.27559	0.335	0.229
WRAP53	0.00997038	4.24925	0.065	0.018
COX10-AS1	0.0100904	2.11317	0.052	0.011
CISH	0.0100904	1.40279	0.052	0.011
GP1BA	0.0100904	1.316	0.052	0.011
AC091132.1	0.0100904	0.65459	0.052	0.011
FAM173A	0.0101365	2.51476	0.071	0.022
TGFB1	0.0101502	1.66531	0.077	0.025
MYBL2	0.0101763	1.23388	0.052	0.011
DIS3L	0.0101831	1.76702	0.123	0.054
CKS1BP3	0.0101863	0.719498	0.271	0.165
SNAPC5	0.0101898	1.37017	0.155	0.075
PAQR7	0.0102654	1.92764	0.065	0.018
AURKB	0.0103245	1.26823	0.084	0.029
HYAL2	0.0103444	2.10824	0.058	0.014
HEMK1	0.0103886	2.23459	0.084	0.029
ZBTB11-AS1	0.0104252	2.85335	0.058	0.014
CCNF	0.0105067	4.37294	0.058	0.014
MTG2	0.0105067	1.60107	0.058	0.014
H1-3	0.0105079	2.81726	0.116	0.05
EPS15L1	0.0105477	1.72104	0.129	0.057
MT-TI	0.0105531	0.911572	0.735	0.645
AC135983.2	0.0105533	1.66642	0.077	0.025
POLR3E	0.0105555	0.325737	0.161	0.079
MRPL34	0.0105641	0.836435	0.361	0.24
CCDC180	0.0105681	2.59438	0.065	0.018
NFKBID	0.0105753	0.643579	0.103	0.039
ATP2B1-AS1	0.0105872	0.6988	0.452	0.323
KLHDC8B	0.0106713	2.05442	0.058	0.014
ARHGAP19	0.0107225	1.95737	0.065	0.018
CEP162	0.0107235	1.5447	0.097	0.036
ZNF274	0.0107235	0.304751	0.097	0.036
SEC23B	0.0107272	0.788529	0.142	0.068
PHGDH	0.0107428	0.916754	0.245	0.147
SCNM1	0.0107508	0.980511	0.568	0.491
PECR	0.0107545	1.83059	0.058	0.014
CEP76	0.0107703	2.27334	0.11	0.047
ZGRF1	0.0107799	2.94462	0.071	0.022
USP20	0.0108475	1.6255	0.174	0.09
PKMYT1	0.0108788	1.94934	0.065	0.018
PIK3R4	0.0109577	3.05437	0.065	0.018
TRIM11	0.0109577	2.47349	0.065	0.018
ADO	0.0109597	1.26867	0.129	0.057
NT5C3B	0.0109803	0.125453	0.174	0.09
LARP1B	0.0110211	2.29612	0.148	0.072
EEF1B2P6	0.0110348	0.353961	0.806	0.703
HMG20B	0.0110413	0.527881	0.323	0.215
CFAP92	0.0110593	0.5399	0.09	0.032
C17orf100	0.0110712	0.162963	0.142	0.068
C2orf15	0.0110774	0.818589	0.071	0.022
RNVU1-14	0.0111245	0.792624	0.09	0.032
FAM168B	0.0111529	1.92312	0.071	0.022
ENTPD1-AS1	0.0111813	0.882284	0.123	0.054
VPS11	0.0111975	2.10664	0.065	0.018
YIPF4	0.0112056	0.163577	0.213	0.118
RNU1-1	0.0112111	1.19663	0.155	0.079
OGFR	0.0112785	1.18102	0.065	0.018
GTF2H2C	0.011316	1.15272	0.148	0.072
RPL23AP53	0.0113237	0.436965	0.084	0.029
GPKOW	0.0113529	1.03626	0.058	0.014
ZNRD2-DT	0.0113529	0.915753	0.058	0.014
FERMT3	0.0113531	0.615256	0.355	0.247
MAP4K3	0.0113933	0.536405	0.013	0.068
PHF6	0.0114412	1.91589	0.161	0.082
CSNK1G1	0.0114559	0.961464	0.09	0.032
GEMIN5	0.0114595	1.82939	0.071	0.022
MECR	0.0115221	1.77207	0.11	0.047
DHCR24	0.0115293	1.17302	0.058	0.014
POLD1	0.0115373	0.787813	0.071	0.022
TMTC3	0.0115909	1.432	0.09	0.032
MYLK	0.0116156	6.87607	0.071	0.022
C21orf2	0.0116183	0.705133	0.058	0.014
ZSCAN5A	0.0116912	1.42397	0.065	0.018
TMEM120A	0.0116943	1.72215	0.071	0.022
WDHD1	0.0116988	2.53246	0.077	0.025
DDB1	0.01197	0.512087	0.232	0.133
MCM5	0.0119877	0.70149	0.277	0.176
NCAPG2	0.012014	0.89343	0.071	0.022
HIRIP3	0.0120279	1.33752	0.161	0.082
BCL2L13	0.0120868	2.21261	0.174	0.093
RPSAP19	0.0121674	0.42487	0.787	0.695
MAPK1IP1L	0.0121708	0.524855	0.671	0.577
IRF2BP2	0.0122247	1.05079	0.426	0.305
SLC25A32	0.0122433	0.51374	0.148	0.072
FOXJ3	0.0122494	2.07219	0.103	0.043
ZDHHC3	0.012257	1.33956	0.11	0.047
HCFC1R1	0.0122572	0.775694	0.168	0.086
HK1	0.0122655	0.475929	0.123	0.054
ZSWIM6	0.0122796	1.61683	0.116	0.05
TPD52L2	0.0123043	0.673383	0.232	0.136
RPA1	0.0123358	1.86952	0.206	0.118
CDKN2C	0.0123415	0.818709	0.071	0.022
POLD4	0.01246	1.37349	0.284	0.194
DHX32	0.0124644	1.56539	0.116	0.05
SPPL2B	0.0124853	0.846004	0.161	0.082
TMEM128	0.0126705	1.57975	0.161	0.086
WHSC1L2P	0.0127093	3.4058	0.077	0.025
ARID5A	0.0127485	1.13271	0.135	0.065
CASP8AP2	0.0127863	0.674828	0.252	0.154
FANCM	0.0127964	0.937912	0.09	0.032
MNS1	0.0128352	0.819728	0.11	0.047
MBOAT2	0.0129009	2.05737	0.11	0.047
UBE2J1	0.0129302	1.25498	0.329	0.226
INIP	0.0130092	1.30907	0.2	0.115
NFS1	0.0130998	2.60803	0.11	0.047
TM7SF3	0.0131326	0.80102	0.316	0.204
RAD23B	0.0131473	2.67698	0.123	0.057
ANKRD10	0.0131935	0.314748	0.568	0.455
EIF2AK4	0.0132409	0.838426	0.413	0.301
SEPHS2	0.0132451	1.23091	0.316	0.219
NOLC1	0.0132761	0.454691	0.29	0.186
C2orf49	0.0133014	1.79418	0.11	0.047
SLC25A5	0.0133444	1.10824	0.684	0.606
OTUB1	0.0133456	0.306996	0.465	0.319
INTS6	0.0134466	1.22673	0.161	0.082
MRTO4	0.0134685	0.488663	0.258	0.165
PPAN	0.0134692	1.59454	0.103	0.043
MAP1LC3B2	0.0136415	2.07501	0.135	0.065
LYSMD2	0.013709	1.23076	0.271	0.176
ZNF511	0.0137399	0.907378	0.226	0.136
HACL1	0.0137463	1.71818	0.161	0.086
SVIL-AS1	0.0138525	1.44677	0.11	0.047
TCERG1	0.0139066	0.493684	0.452	0.326
MGAT2	0.0139217	0.240627	0.232	0.143
FAM50A	0.013929	0.754117	0.226	0.136
MTCH1	0.013954	0.289154	0.252	0.151
MST1P2	0.0140367	4.50898	0.032	0.004
HIC1	0.0140367	4.27379	0.032	0.004
AC234772.2	0.0140367	3.91653	0.032	0.004
TTTY14	0.0140367	3.40848	0.032	0.004
MB21D1	0.0140367	1.91718	0.032	0.004
RNA5SP450	0.0140367	1.62529	0.032	0.004
AP002453.2	0.0140367	1.60456	0.032	0.004
CCDC88C	0.0140848	2.53434	0.168	0.09
DDX52	0.014132	0.141721	0.161	0.272
ZCCHC3	0.0141505	0.658445	0.09	0.179
RAD23A	0.0141692	0.12126	0.471	0.337
TRIM25	0.014176	0.900017	0.2	0.118
CNIH3	0.0141918	3.64766	0.032	0.004
C2orf82	0.0141918	2.89115	0.032	0.004
RECQL4	0.0141918	2.64847	0.032	0.004
AC007686.3	0.0141918	1.90608	0.032	0.004
RPSAP12	0.0141921	0.312867	0.542	0.434
EPDR1	0.0141947	0.662708	0.142	0.068
FAM229B	0.0142034	1.24406	0.135	0.065
ZYX	0.0142188	1.08158	0.568	0.47
EBPL	0.0142412	0.490141	0.477	0.348
ITM2B	0.0143182	0.423935	0.723	0.67
GGACT	0.0143483	4.01016	0.032	0.004
PPFIA3	0.0143483	3.76014	0.032	0.004
PIP5K1A	0.0143483	3.63226	0.032	0.004
RMDN2	0.0143483	3.12659	0.032	0.004
DECR2	0.0143483	2.9678	0.032	0.004
TUBG1P	0.0143483	0.960311	0.032	0.004
TCEA2	0.0144139	0.695332	0.161	0.082
CNOT10	0.0144674	0.173608	0.342	0.219
C1GALT1C1	0.0144909	1.13566	0.103	0.043
TMSB15B-AS1	0.0145063	3.57341	0.032	0.004
HBQ1	0.0145063	2.97306	0.032	0.004
DIRAS1	0.0145063	2.58541	0.032	0.004
KIF4A	0.0145063	2.107	0.032	0.004
RNU5E-10P	0.0145063	1.47514	0.032	0.004
KTI12	0.014523	0.476118	0.252	0.154
SUSD3	0.0145293	0.955406	0.129	0.061
MED15	0.0145461	3.28432	0.116	0.054
SLC25A45	0.0145549	1.67635	0.174	0.097
AMMECR1L	0.0146659	2.70878	0.032	0.004
AC009283.1	0.0146659	1.73647	0.032	0.004
SNORA28	0.0146659	1.18088	0.032	0.004
IMPDH2	0.0146773	0.436892	0.684	0.577
CDIPT	0.0146973	0.461449	0.187	0.1
CAMKK2	0.0147216	2.21206	0.123	0.057
RMI2	0.0147216	0.897043	0.123	0.057
SAE1	0.0147586	1.22158	0.226	0.136
GGH	0.0148189	0.553947	0.206	0.118
AL353194.1	0.014827	1.42736	0.032	0.004
KRT8P12	0.014827	1.06545	0.032	0.004
PKD1P5	0.014827	0.860389	0.032	0.004
AL356968.2	0.014827	0.790803	0.032	0.004
PRUNE1	0.014827	0.721329	0.032	0.004
GOLGA8IP	0.014827	0.600312	0.032	0.004
ZNF22-AS1	0.014827	0.4647	0.032	0.004
BABAM1	0.0149251	0.518332	0.31	0.201
TBC1D10C	0.0150008	0.693309	0.174	0.093
ROGDI	0.0150155	0.828631	0.11	0.047
PJA1	0.0150194	1.0947	0.194	0.111
VEZF1	0.0150546	0.528063	0.239	0.151
TPRA1	0.0151304	1.12099	0.097	0.039
TXLNGY	0.0153411	3.30432	0.103	0.043
BCL10	0.0153411	1.11401	0.103	0.043
PTCD2	0.0153457	1.27873	0.129	0.061
ILVBL	0.015352	0.539891	0.142	0.068
RNU1-27P	0.0153798	0.815899	0.161	0.082
LSM4	0.0153944	0.670321	0.548	0.43
UBE2A	0.0154795	0.450244	0.277	0.186
HNRNPDL	0.0156137	0.623186	0.697	0.624
CAMK1D	0.0156274	0.405894	0.277	0.176
NFE2	0.0156797	0.663759	0.51	0.401
CALN1	0.0157498	0.95382	0.232	0.143
CHMP3	0.0157887	0.739042	0.4	0.294
NSD1	0.0158622	0.608786	0.239	0.151
FBXL3	0.0158755	1.47083	0.097	0.039
AP1B1	0.0159609	1.65379	0.181	0.1
ADD3	0.0159792	1.4469	0.168	0.09
INTS11	0.0159863	0.222162	0.271	0.168
MCM7	0.015988	0.720587	0.465	0.344
RTN4	0.0160399	0.462732	0.548	0.452
ABHD10	0.0160995	0.421126	0.142	0.068
PNPO	0.0162169	1.38327	0.097	0.039
GPN3	0.0162518	0.761637	0.245	0.154
RPS28P7	0.0162935	0.422209	0.781	0.688
FAM207A	0.0163721	1.72631	0.09	0.036
GCDH	0.0164828	1.48824	0.232	0.14
RPS6P12	0.0165129	2.98815	0.084	0.032
PMS2P2	0.0166526	1.37165	0.097	0.039
U3-17	0.0167364	1.41262	0.09	0.036
SHTN1	0.0167413	1.95381	0.103	0.043
GTF3C3	0.0168004	0.929383	0.155	0.079
HSD17B4	0.0168379	0.69993	0.174	0.093
THOP1	0.0169925	1.81591	0.084	0.032
SF3A2	0.0170143	1.84474	0.09	0.036
PRSS57	0.0171072	0.296063	0.503	0.387
DDT	0.017151	0.876894	0.381	0.262
PLEKHA1	0.0171565	1.58365	0.123	0.057
TSR3	0.017185	1.41804	0.135	0.068
ARPC3P1	0.0172391	0.739418	0.239	0.147
C21orf58	0.0172616	0.25898	0.103	0.043
RREB1	0.0173183	0.536995	0.142	0.072
RTL8C	0.0173414	0.879105	0.465	0.351
MRPL17	0.0174038	1.01991	0.161	0.086
NUP188	0.0174356	1.97483	0.11	0.05
AKIRIN1	0.0175681	0.308853	0.284	0.183
IFRD2	0.0176263	0.93893	0.174	0.093
ADRM1	0.0176467	0.255694	0.355	0.244
RNU2-63P	0.0176843	1.03422	0.084	0.032
TAF11	0.0176862	0.65716	0.245	0.151
ZNF530	0.0177752	1.98992	0.09	0.036
TIMP2	0.0177752	0.934343	0.09	0.036
STK38L	0.0178724	1.36964	0.09	0.036
SEC13	0.017951	0.547606	0.271	0.172
TRIM8-DT	0.0179701	0.440482	0.09	0.036
USP6NL	0.0179883	2.23295	0.084	0.032
CHAF1A	0.0179883	1.8989	0.084	0.032
NAXE	0.0180532	0.518934	0.413	0.297
HSPD1P1	0.0180627	0.467329	0.355	0.247
METAP2	0.0180816	1.01423	0.381	0.276
PAXX	0.0182121	0.478777	0.284	0.19
CEBPA	0.0182968	0.802182	0.084	0.032
RNASEH2A	0.0183598	0.383625	0.265	0.172
FMO5	0.0183754	0.855999	0.123	0.057
PFKM	0.018428	0.550224	0.174	0.097
PDHB	0.0184347	0.442747	0.245	0.151
SPHK1	0.0184382	2.51401	0.039	0.007
GOLGA8A	0.0185554	0.520349	0.581	0.502
DNTTIP2	0.0185706	0.313109	0.49	0.384
MAP2K1	0.018609	2.94059	0.039	0.007
NEURL1	0.01861	1.07162	0.084	0.032
RPL26P36	0.0186663	0.603505	0.013	0.061
USP39	0.0186798	0.869009	0.206	0.118
SNHG26	0.0187094	1.71033	0.155	0.082
FDX1	0.0187457	0.482436	0.219	0.129
AC134772.2	0.0187813	3.5289	0.039	0.007
SLC2A8	0.0187813	3.05799	0.039	0.007
FAM13B	0.0188088	1.43113	0.135	0.068
ZNF618	0.018818	2.95082	0.077	0.029
DDX42	0.0188313	0.389417	0.297	0.194
RANBP10	0.0189549	4.31268	0.039	0.007
PLA2G12A	0.0189698	0.124356	0.123	0.057
SPATS2L	0.0189718	0.963977	0.232	0.147
LIG1	0.0190563	0.74857	0.116	0.054
SLC2A9	0.01913	4.13285	0.039	0.007
SEMA6A-AS1	0.01913	2.57319	0.039	0.007
PTPN7	0.019215	0.722447	0.271	0.176
PMS2P10	0.0192504	1.52735	0.084	0.032
HGS	0.0192504	1.26703	0.084	0.032
LINC02767	0.0193065	3.74454	0.039	0.007
F12	0.0193065	2.30206	0.039	0.007
SYCP2	0.0193065	1.6875	0.039	0.007
Vault	0.0193065	0.948764	0.039	0.007
UNC13D	0.019379	2.05472	0.135	0.068
SLC25A17	0.019387	0.726822	0.09	0.036
MSANTD3	0.0194151	1.8211	0.071	0.025
BCR	0.0194476	0.319087	0.368	0.244
RPH3AL	0.0194844	6.34139	0.039	0.007
DUSP19	0.0194844	3.83139	0.039	0.007
CST7	0.0194844	2.42104	0.039	0.007
FOXJ2	0.0194844	2.31913	0.039	0.007
PSD3	0.0194844	1.44443	0.039	0.007
ZNF185	0.0194844	1.11792	0.039	0.007
TMSB15A	0.0195355	3.8762	0.071	0.025
USP11	0.0195415	0.105729	0.329	0.226
ALDOA	0.0197132	0.370535	0.91	0.842
HSPD1	0.0197221	0.749996	0.477	0.394
SLC4A1APP1	0.0197783	1.18553	0.071	0.025
SLC20A2	0.0197783	0.419601	0.071	0.025
ORC4	0.019783	1.07212	0.174	0.097
CEP128	0.0198416	2.50573	0.077	0.029
MAP1LC3A	0.0198444	2.47576	0.039	0.007
FAM102A	0.0198444	1.50264	0.039	0.007
VTRNA2-1	0.0198444	0.838741	0.039	0.007
PLEKHM3	0.0198444	0.396996	0.039	0.007
IMPACT	0.0199099	0.474165	0.2	0.312
LRRIQ1	0.0199985	8.86571	0.019	0
MMP16	0.0199985	8.85708	0.019	0
PYGM	0.0199985	6.23833	0.019	0
CCDC158	0.0199985	6.00817	0.019	0
OGN	0.0199985	5.78313	0.019	0
SCARNA2	0.0199985	5.36758	0.019	0
NPAS1	0.0199985	5.087	0.019	0
LAYN	0.0199985	4.85807	0.019	0
KCNMB3	0.0199985	4.76267	0.019	0
WNK3	0.0199985	4.52312	0.019	0
ALS2CL	0.0199985	4.41801	0.019	0
TM4SF1-AS1	0.0199985	4.40729	0.019	0
LINC01674	0.0199985	4.25169	0.019	0
ZFYVE28	0.0199985	4.10304	0.019	0
KIF3C	0.0199985	4.07482	0.019	0
CNTNAP1	0.0199985	4.06494	0.019	0
LCMT1-AS1	0.0199985	3.52943	0.019	0
CNR1	0.0199985	3.50194	0.019	0
CAB39L	0.0199985	3.48791	0.019	0
AC068790.9	0.0199985	3.3683	0.019	0
AC040970.1	0.0199985	3.31574	0.019	0
TRIM69	0.0199985	3.29366	0.019	0
RNU6-1140P	0.0199985	3.19579	0.019	0
AL136040.2	0.0199985	3.17576	0.019	0
AL365277.1	0.0199985	3.10569	0.019	0
ATRN	0.0199985	3.05537	0.019	0
LRP4-AS1	0.0199985	3.0014	0.019	0
MAP3K21	0.0199985	2.92989	0.019	0
ALOX12P2	0.0199985	2.91578	0.019	0
C2orf40	0.0199985	2.88397	0.019	0
AFAP1L1	0.0199985	2.79263	0.019	0
KCNC1	0.0199985	2.75416	0.019	0
AC087257.1	0.0199985	2.65426	0.019	0
C9orf116	0.0199985	2.64706	0.019	0
PBX4	0.0199985	2.62802	0.019	0
DLSTP1	0.0199985	2.47151	0.019	0
ASAH2B	0.0199985	2.31974	0.019	0
AF127577.6	0.0199985	2.31731	0.019	0
C19orf57	0.0199985	2.31681	0.019	0
AC006042.4	0.0199985	2.28212	0.019	0
KCP	0.0199985	2.22576	0.019	0
AL138955.1	0.0199985	2.19831	0.019	0
GAS8	0.0199985	2.18743	0.019	0
MTUS1	0.0199985	2.01187	0.019	0
AKAP6	0.0199985	2.00904	0.019	0
AC104581.1	0.0199985	1.99002	0.019	0
AC106886.5	0.0199985	1.93632	0.019	0
AP003108.4	0.0199985	1.86807	0.019	0
LINC03009	0.0199985	1.80876	0.019	0
RLIMP1	0.0199985	1.74033	0.019	0
U62317.3	0.0199985	1.73853	0.019	0
TCF15	0.0199985	1.71893	0.019	0
PCDHGA8	0.0199985	1.70544	0.019	0
CUZD1	0.0199985	1.462	0.019	0
TNFSF12-TNFSF13	0.0199985	1.45081	0.019	0
AC007000.1	0.0199985	1.43517	0.019	0
SNORD91A	0.0199985	1.43491	0.019	0
RPSAP51	0.0199985	1.38405	0.019	0
AC005562.1	0.0199985	1.3659	0.019	0
AC025518.2	0.0199985	1.36221	0.019	0
PRRG1	0.0199985	1.30481	0.019	0
RHEX	0.0199985	1.23254	0.019	0
SPDYE21P	0.0199985	1.21762	0.019	0
BICC1	0.0199985	1.20526	0.019	0
FOXO3B	0.0199985	1.16106	0.019	0
AL133268.1	0.0199985	1.10257	0.019	0
RNU6-450P	0.0199985	1.09496	0.019	0
FGF2	0.0199985	1.06105	0.019	0
AP003356.1	0.0199985	1.03004	0.019	0
RHBDL2	0.0199985	1.01312	0.019	0
AL021707.7	0.0199985	0.998089	0.019	0
AC136469.2	0.0199985	0.899077	0.019	0
AC008438.1	0.0199985	0.890676	0.019	0
CU638689.1	0.0199985	0.890083	0.019	0
TRAF6P1	0.0199985	0.888029	0.019	0
AC090774.3	0.0199985	0.887887	0.019	0
TSPOAP1-AS1	0.0199985	0.887302	0.019	0
RPS12P20	0.0199985	0.865877	0.019	0
PVT1-3	0.0199985	0.854477	0.019	0
METTL26	0.0200008	0.591533	0.529	0.412
PLEKHB2	0.0200062	0.661054	0.219	0.133
SAMD9	0.0200132	1.30976	0.155	0.082
ZNF565	0.0200266	2.0095	0.039	0.007
MAP1LC3B	0.0201189	0.935599	0.368	0.283
MIA2	0.0201474	2.58935	0.071	0.025
NAXD	0.0202103	2.40104	0.039	0.007
LINC00923	0.0202103	1.26853	0.039	0.007
SPC25	0.0202103	1.24971	0.039	0.007
RANP1	0.0203632	0.695097	0.419	0.344
CDK6	0.0205154	1.04255	0.465	0.351
TRIM66	0.0205821	0.141917	0.039	0.007
CD81	0.0207021	0.213258	0.232	0.143
LEPR	0.0210072	0.889073	0.142	0.075
SNORD11	0.0210636	1.64165	0.194	0.115
PIWIL4	0.0211706	2.19162	0.084	0.032
BST1	0.0212216	0.977698	0.148	0.075
AL136295.5	0.0213282	1.51389	0.148	0.079
DPY30	0.0213425	0.341721	0.458	0.341
PATL1	0.0213928	1.44677	0.116	0.054
ESS2	0.0214058	0.600588	0.077	0.029
C1orf162	0.0214107	0.712389	0.465	0.341
USP4	0.0214196	1.40823	0.232	0.147
RNVU1-30	0.0214876	0.698197	0.232	0.147
CPB2-AS1	0.0215308	3.28015	0.065	0.022
GFI1B	0.0215616	0.474551	0.51	0.416
NOPCHAP1	0.021568	2.02539	0.155	0.086
SEPT2	0.0216434	0.316473	0.187	0.108
ALDH1B1	0.021646	0.973337	0.084	0.032
KHDRBS2	0.0216847	2.13725	0.071	0.025
WDR55	0.0216847	1.27579	0.071	0.025
GBGT1	0.0216962	3.32831	0.045	0.011
CFAP410	0.0216962	3.15539	0.045	0.011
SLC38A4	0.0216962	3.03142	0.045	0.011
STRN3	0.0217926	0.772918	0.174	0.1
KIF13B	0.0218105	3.19609	0.065	0.022
RECQL5	0.0218172	0.257359	0.071	0.025
SLC9A5	0.0218412	5.5913	0.052	0.014
TNFAIP1	0.0218412	3.95966	0.052	0.014
TM4SF1	0.0218484	0.762434	0.245	0.151
DUSP12	0.0219407	1.12854	0.129	0.065
MEN1	0.0219505	2.49785	0.071	0.025
LRRC23	0.0219505	1.70247	0.071	0.025
ZFYVE27	0.0219516	1.33669	0.065	0.022
TBC1D14	0.0219606	3.2049	0.058	0.018
CFAP97	0.0220249	0.912312	0.29	0.201
ATAD2	0.0220497	0.884333	0.406	0.308
MCF2L-AS1	0.0220504	1.98535	0.045	0.011
C1orf54	0.0220846	0.484769	0.071	0.025
ASCC2	0.0220997	0.487585	0.174	0.097
LINC02175	0.0221119	3.06876	0.058	0.018
EARS2	0.0221119	2.51399	0.058	0.018
SHANK2	0.0222193	7.31437	0.071	0.025
TET3	0.0222193	2.77012	0.071	0.025
CNP	0.0222251	0.630866	0.284	0.186
TRIM41	0.0222294	2.25364	0.045	0.011
BX537318.1	0.0222294	2.01614	0.045	0.011
MIF4GD-DT	0.0222376	2.43383	0.142	0.075
ZUFSP	0.0224096	1.65319	0.045	0.011
AC087385.2	0.0224096	0.9035	0.045	0.011
SNORA10	0.0224096	0.89727	0.045	0.011
RPP25	0.0224855	0.796842	0.161	0.09
AC009309.1	0.0225911	1.23932	0.045	0.011
CDKN1C	0.0225911	1.13651	0.045	0.011
SAP130	0.0225911	1.08792	0.045	0.011
METTL9	0.0226111	0.920669	0.594	0.491
NSUN6	0.0226562	0.433197	0.161	0.09
AL078621.1	0.0226635	1.29456	0.052	0.014
SRM	0.0226663	1.54577	0.277	0.197
MUM1	0.0226687	1.51703	0.065	0.022
ZWINT	0.0227283	0.68848	0.148	0.079
DHRS4	0.0227361	0.816985	0.277	0.183
AP4E1	0.0227653	0.95413	0.071	0.025
D2HGDH	0.0227739	2.17713	0.045	0.011
PPARGC1B	0.0227739	1.33719	0.045	0.011
ENPP5	0.0227739	1.14282	0.045	0.011
AC245060.4	0.0227739	1.05066	0.045	0.011
AL008727.1	0.0227739	0.749335	0.045	0.011
SMIM29	0.02282	1.54118	0.219	0.14
SMC2	0.02282	1.09412	0.226	0.136
NPW	0.0229589	1.23693	0.232	0.147
CCDC112	0.0229612	1.39889	0.065	0.022
CD82	0.0229665	0.396376	0.548	0.452
DNAJC19	0.0230242	0.473157	0.413	0.301
MFHAS1	0.0230392	3.6106	0.058	0.018
MAP2K5-DT	0.0230392	2.39366	0.058	0.018
MIR222HG	0.0230404	1.68802	0.2	0.118
ZNF516	0.0230427	2.04975	0.071	0.025
THEM6	0.0231087	1.28736	0.065	0.022
EIF4G3	0.0231349	0.949459	0.232	0.151
FMOD	0.0231434	2.68594	0.045	0.011
USP40	0.0231434	1.44445	0.045	0.011
PTPRE	0.0231673	2.05629	0.194	0.111
ARPIN	0.023197	2.18551	0.058	0.018
APIP	0.0232021	0.130602	0.194	0.115
RAD1	0.0232098	0.302514	0.232	0.143
C18orf8	0.023257	1.54877	0.065	0.022
IFFO1	0.02333	0.415268	0.045	0.011
ZMYND19	0.0233407	1.89091	0.052	0.014
AC133435.1	0.0233475	0.890072	0.103	0.047
NEK3	0.0233558	0.969001	0.058	0.018
FAM81B	0.0234062	3.97057	0.065	0.022
PRKAR1B	0.0234062	2.01609	0.065	0.022
CMTM4	0.0235127	3.98169	0.052	0.014
REEP3	0.0235127	3.19276	0.052	0.014
ATP10D	0.0235127	3.05217	0.052	0.014
C1orf159	0.0235127	2.10312	0.052	0.014
AL139274.2	0.0235127	1.79972	0.052	0.014
AL035071.1	0.0235127	1.45338	0.052	0.014
SLC26A6	0.023518	0.168889	0.045	0.011
SH3BP1	0.0235561	1.50763	0.065	0.022
C20orf96	0.0235928	2.01738	0.129	0.065
CNFN	0.0236062	0.841173	0.071	0.025
SPDYE16	0.0236858	2.14688	0.052	0.014
RNU11	0.0237073	0.671816	0.045	0.011
BX890604.1	0.0237073	0.366141	0.045	0.011
SP100	0.0237093	0.463302	0.419	0.319
MYSM1	0.0237145	0.589624	0.181	0.1
HOMER2	0.0238376	0.584692	0.058	0.018
AC211486.3	0.0238376	0.460511	0.058	0.018
LINC02018	0.02386	2.89507	0.052	0.014
SSBP3-AS1	0.02386	1.2656	0.052	0.014
MOK	0.02386	0.826207	0.052	0.014
MTX2	0.0238693	1.42743	0.2	0.122
NONO	0.0238884	0.900226	0.626	0.581
MAU2	0.0238925	1.04818	0.071	0.025
AC009487.2	0.0238979	0.552175	0.045	0.011
CHKA	0.0239161	0.292941	0.103	0.047
UPRT	0.0239968	1.57594	0.129	0.065
ORC5	0.024011	0.168253	0.065	0.022
C1orf112	0.0240353	1.16055	0.052	0.014
CDADC1	0.0240419	1.48383	0.316	0.226
AC026462.1	0.0240898	0.707946	0.045	0.011
KPNB1P1	0.0241186	0.603563	0	0.032
HMGN1	0.0241422	1.09807	0.787	0.71
SUGP1	0.0241643	1.34674	0.065	0.022
ATAD5	0.0242032	1.35675	0.174	0.1
PPP1R7	0.0243313	0.400224	0.265	0.172
EML6	0.0243893	2.59946	0.052	0.014
BRD7P5	0.0243893	1.01495	0.052	0.014
DCAF1	0.0243893	0.203248	0.052	0.014
RPS19P1	0.0244015	0.99181	0.2	0.118
CASP7	0.024474	1.08835	0.071	0.025
TTC26	0.024568	0.954095	0.052	0.014
NHP2	0.0245772	0.273577	0.587	0.466
KLHL9	0.0247331	0.280266	0.239	0.147
CALM2P2	0.0247478	0.862406	0.052	0.014
SESN1	0.0247881	0.673286	0.142	0.075
EGFL6	0.0248212	0.998526	0.168	0.097
ADARB1	0.0248272	0.115451	0.058	0.018
HTR1F	0.0248531	0.9297	0.477	0.355
CCDC7	0.0249437	0.602631	0.065	0.022
FEZ2	0.0249699	1.44111	0.103	0.047
TPR	0.0249757	0.435813	0.819	0.731
SMCR5	0.0249956	1.71191	0.058	0.018
AGA	0.0249956	1.06609	0.058	0.018
CCDC28B	0.0251277	1.61654	0.161	0.093
NPIPA9	0.0251685	2.48261	0.316	0.226
NMRAL1	0.0252027	0.962059	0.329	0.229
SRRM1P3	0.0252412	0.471238	0.019	0.068
KLHDC3	0.0252614	0.165638	0.284	0.179
PTGES2	0.0252807	2.5452	0.09	0.039
PTMAP5	0.0254341	0.289156	0.929	0.864
MMP2	0.0254383	1.44536	0.297	0.204
CDKN1A	0.025451	0.638768	0.103	0.047
USP12	0.0254681	0.539349	0.123	0.061
FARSB	0.0256854	0.688882	0.245	0.161
VRK3	0.0258069	0.909791	0.258	0.179
XAB2	0.0258583	0.816775	0.135	0.068
PPP1R14A	0.0259886	1.93881	0.097	0.043
UROD	0.0260989	0.316459	0.684	0.57
MRPL48	0.0261356	1.73691	0.187	0.111
BFAR	0.0262166	0.651701	0.361	0.262
JTB	0.0262247	0.524649	0.639	0.541
CRTAP	0.026245	0.532767	0.329	0.226
TNIK	0.0263599	2.9535	0.123	0.061
AGGF1	0.0264385	0.157147	0.129	0.065
SSBL4P	0.0265493	2.20319	0.129	0.065
NOP16	0.0265976	1.04478	0.284	0.194
CHORDC1	0.0266727	1.25662	0.194	0.115
MDM4	0.0266822	0.370223	0.323	0.226
C12orf57	0.0267158	0.13999	0.619	0.498
NBL1	0.0267376	3.06859	0.09	0.039
COMMD5	0.0268156	0.810731	0.103	0.047
ALDH3A2	0.0269059	0.538847	0.181	0.108
PAGR1	0.0270251	1.10339	0.181	0.104
RNASEH2B	0.0271315	0.459688	0.4	0.301
CWC22	0.0271326	0.65429	0.206	0.122
ATRIP	0.0271599	1.05712	0.097	0.043
CRISPLD1	0.027285	0.373615	0.09	0.039
DPP7	0.0273674	0.633491	0.335	0.237
BRD4	0.0274662	0.39731	0.29	0.19
DDX19B	0.0274921	0.689791	0.135	0.068
HSD17B12	0.0276157	0.751675	0.439	0.337
MAGOHB	0.0277107	0.184138	0.277	0.183
SDCCAG8	0.0277363	0.353694	0.361	0.254
HNRNPF	0.0277696	0.428246	0.413	0.308
PRIM2	0.0278125	1.20368	0.168	0.093
ACACA	0.0279787	1.07462	0.103	0.047
GNAI2	0.0281274	0.180952	0.529	0.391
FOCAD	0.028144	1.04194	0.129	0.065
RNU6-8	0.0282663	1.46164	0.09	0.039
CYBA	0.0283325	0.469863	0.523	0.427
PLEK	0.0283735	0.524662	0.426	0.326
SEC11C	0.0283784	0.795804	0.342	0.254
ABHD12	0.028385	0.585056	0.148	0.079
BOD1L1	0.0285047	0.66326	0.213	0.133
TMX4	0.0285381	0.74802	0.271	0.176
VAT1	0.0287081	1.93194	0.123	0.061
SPATA20	0.0288301	0.382495	0.123	0.061
GNB4	0.0288748	0.98678	0.168	0.097
TYSND1	0.0292134	0.906208	0.097	0.043
RPL7L1	0.0292442	0.694984	0.471	0.398
POLR2K	0.0296977	0.64672	0.439	0.348
H2BC5	0.0297395	3.45504	0.129	0.068
FAF2	0.0297395	0.652194	0.129	0.068
ZDHHC24	0.029852	0.842029	0.148	0.082
WDR11	0.0298792	1.75433	0.226	0.147
MT-RNR1	0.0299127	0.315507	0.994	0.975
GLOD4	0.0300163	0.222105	0.329	0.233
AL512625.3	0.0301251	2.44474	0.084	0.036
TXNL1	0.0302364	0.550423	0.426	0.319
WRAP73	0.0303204	0.209238	0.09	0.039
C15orf39	0.0303292	1.83491	0.245	0.161
OXLD1	0.0303474	1.00688	0.49	0.387
CCNL2	0.0304505	0.248808	0.252	0.168
CCND3	0.0304536	0.619913	0.284	0.19
RNU1-28P	0.0306709	0.880896	0.168	0.097
ESAM	0.0307143	0.173958	0.123	0.061
ACOT7	0.0307521	2.12357	0.123	0.065
ARMH1	0.0307769	1.45699	0.09	0.039
HNRNPA1L2	0.0307882	0.250587	0.865	0.824
HEIH	0.0308694	1.05003	0.219	0.14
MAVS	0.0309713	1.0669	0.129	0.068
CRIPT	0.0309893	1.61469	0.245	0.165
NGLY1	0.0310049	0.326918	0.277	0.179
TRAPPC13	0.0310761	2.86768	0.084	0.036
TGIF2	0.0311071	0.378535	0.168	0.097
CSNK2A2	0.0312393	1.06778	0.09	0.039
NRF1	0.0312393	1.01402	0.09	0.039
RASSF5	0.0313727	0.250136	0.187	0.111
SMC3	0.0314972	0.244009	0.51	0.387
WDR70	0.0316559	0.986744	0.187	0.104
PDE4D	0.0317243	3.12099	0.084	0.036
GPATCH8	0.0317588	0.321449	0.348	0.251
LRRC37A2	0.0318841	0.805552	0.174	0.104
BUB3	0.0319361	1.08044	0.432	0.341
FAN1	0.0320232	0.262543	0.09	0.039
EYA3	0.0320529	3.27045	0.077	0.032
COPS6	0.0320762	0.469789	0.619	0.52
MTFMT	0.032218	0.744756	0.084	0.036
GUCY1A3	0.0322371	0.148241	0.194	0.115
STXBP2	0.032267	1.55609	0.29	0.201
JAK2	0.0323552	1.29856	0.11	0.054
HDDC2	0.0323805	0.741513	0.49	0.38
ZNF622	0.0324979	1.30429	0.11	0.054
ADSL	0.0325129	0.597957	0.465	0.351
SUCLG1	0.0325766	1.08804	0.355	0.276
XPNPEP1	0.0326106	1.37288	0.142	0.075
HNRNPA1	0.0326132	0.304182	0.948	0.925
VPS37B	0.0326235	0.927465	0.219	0.14
ARHGAP10	0.0327177	2.26312	0.123	0.065
NIT2	0.0327626	0.306016	0.265	0.176
CCNB1IP1	0.0327699	1.74314	0.174	0.104
GNA13	0.0329616	3.13997	0.123	0.068
MCRIP1	0.0329714	0.613276	0.348	0.262
MYCT1	0.0329775	0.555126	0.413	0.523
ODF3B	0.0330743	0.577034	0.11	0.054
TRIP13	0.0331005	2.76406	0.077	0.032
DSN1	0.0331005	0.622774	0.077	0.032
KLHL18	0.0332252	1.77666	0.084	0.036
MFF	0.0332517	0.744448	0.342	0.258
ACADVL	0.0332777	1.00031	0.542	0.484
TOP1MT	0.0333033	1.93287	0.161	0.097
DDX39A	0.0333937	0.8909	0.323	0.237
CKAP2-DT	0.0334776	0.554643	0.097	0.172
CDK16	0.0335669	1.09782	0.084	0.036
TRIM5	0.0336658	1.83806	0.219	0.147
MIR568	0.0337036	0.339922	0	0.029
OR2A7	0.0337036	0.265229	0	0.029
HAUS2	0.033726	1.26971	0.135	0.072
C17orf80	0.0338151	2.34957	0.077	0.032
STN1	0.0338344	1.47543	0.2	0.125
MPHOSPH8	0.03386	0.439831	0.658	0.566
ILF3-DT	0.0339166	1.71308	0.394	0.308
RCC2-AS1	0.033962	1.066	0.006	0.043
RPUSD1	0.034085	0.826455	0.084	0.036
TMEM140	0.0341461	1.60865	0.181	0.108
AP5Z1	0.0342592	2.66329	0.084	0.036
STIP1	0.034268	0.364999	0.329	0.229
DRAP1	0.0343102	0.481567	0.755	0.67
MYL6B	0.0346213	0.461255	0.542	0.43
ERI3	0.0346553	0.142546	0.271	0.176
TMEM115	0.0347865	1.46884	0.084	0.036
SLC11A2	0.0347865	1.3754	0.084	0.036
ZNF226	0.034932	1.23185	0.123	0.065
RNVU1-7	0.034932	0.832344	0.123	0.065
WDR45B	0.035073	0.215837	0.258	0.168
ACLY	0.0350746	2.18252	0.123	0.065
SEH1L	0.035077	0.439613	0.174	0.104
VDAC1	0.0350862	0.560442	0.303	0.215
TMBIM4	0.0352548	0.519068	0.684	0.573
TMSB15B	0.0352838	1.16775	0.077	0.032
NBPF1	0.0353056	0.686275	0.181	0.108
ZNF827	0.0353339	0.706797	0.135	0.226
ALKBH7	0.0355798	0.155688	0.348	0.247
VAPB	0.0358419	1.80278	0.103	0.05
PWWP2A	0.0358618	1.22667	0.084	0.036
BAZ1B	0.0359015	1.20341	0.161	0.093
SMIM27	0.03594	0.111026	0.374	0.491
COQ3	0.0359458	1.68916	0.071	0.029
UXS1	0.0360556	1.30121	0.206	0.129
CYBC1	0.0361017	1.95507	0.116	0.061
RFC2	0.0362155	0.796018	0.265	0.183
TMEM154	0.0363838	1.99788	0.135	0.075
MRM2	0.0364209	1.21989	0.077	0.032
DNAJB1	0.0364536	0.501879	0.342	0.254
LRRC34	0.0366134	0.517919	0.077	0.032
JUP	0.0367238	0.826143	0.219	0.143
LRWD1	0.0367503	3.3791	0.071	0.029
VPS45	0.0369126	1.17085	0.142	0.079
CDK5RAP3	0.037011	0.519136	0.413	0.312
CEP68	0.0370118	0.198909	0.239	0.151
CCDC90B	0.0371384	0.412003	0.297	0.208
SPG11	0.0371626	0.218416	0.219	0.14
FANCL	0.0371675	0.744199	0.29	0.201
LAMB2	0.0371961	1.10705	0.077	0.032
ZCCHC6	0.0371961	0.654247	0.077	0.032
LRP5L	0.0372771	3.83141	0.026	0.004
CENPI	0.0372771	3.67755	0.026	0.004
KHDC1L	0.0372771	3.67398	0.026	0.004
CTSE	0.0372771	3.63511	0.026	0.004
PJVK	0.0372771	3.32471	0.026	0.004
MEAK7	0.0372771	2.98374	0.026	0.004
AC092919.2	0.0372771	2.40636	0.026	0.004
snoR1	0.0372771	1.8784	0.026	0.004
TRIM6	0.0372771	1.44047	0.026	0.004
U1-4	0.0372771	1.03264	0.026	0.004
AL035419.1	0.0372771	0.899412	0.026	0.004
SMC2-AS1	0.0372771	0.889211	0.026	0.004
GDE1	0.0373087	0.652273	0.103	0.05
TCEANC2	0.0373122	0.356536	0.161	0.093
GGA1	0.0373634	1.22919	0.129	0.068
IER5L	0.0376241	0.288261	0.161	0.09
AL133485.1	0.037673	5.11887	0.026	0.004
PDGFRA	0.037673	4.20255	0.026	0.004
ISY1-RAB43	0.037673	3.91272	0.026	0.004
LINC01132	0.037673	3.84329	0.026	0.004
MED4-AS1	0.037673	3.74314	0.026	0.004
ANAPC2	0.037673	3.43611	0.026	0.004
KPTN	0.037673	3.10775	0.026	0.004
AC095055.1	0.037673	2.07004	0.026	0.004
LRIG1	0.037673	1.91736	0.026	0.004
AC126474.2	0.037673	1.8523	0.026	0.004
AC010761.1	0.037673	1.55202	0.026	0.004
SNORD12B	0.037673	0.980141	0.026	0.004
CISD1	0.0376879	0.271749	0.213	0.136
QRSL1	0.0377232	1.06544	0.219	0.143
HIST2H2BF	0.0377773	3.05921	0.071	0.029
HIF1AN	0.0378088	0.946023	0.103	0.05
RBM18	0.0379418	1.31595	0.116	0.061
SEC23IP	0.0379418	0.85404	0.116	0.061
DESI2	0.0379559	0.230904	0.129	0.068
RHOH	0.0380691	0.581915	0.265	0.176
AC083798.2	0.0380724	4.26087	0.026	0.004
PGBD2	0.0380724	3.0698	0.026	0.004
SLC35A2	0.0380724	2.397	0.026	0.004
DCAF4	0.0380724	2.3197	0.026	0.004
CTSH	0.0380724	2.16071	0.026	0.004
RIBC2	0.0380724	1.98083	0.026	0.004
NBEAP3	0.0380724	1.7357	0.026	0.004
SNRPA1	0.0381041	0.731831	0.445	0.355
SIK3	0.0381898	1.8789	0.155	0.09
CDYL	0.0381949	2.2193	0.071	0.029
ZNF326	0.0382547	1.03889	0.271	0.19
MRPL35	0.0383147	1.40171	0.103	0.05
SPINK4	0.0384755	5.72262	0.026	0.004
FLJ46284	0.0384755	3.76845	0.026	0.004
PHLDA3	0.0384755	2.67122	0.026	0.004
MMP7	0.0384755	2.55825	0.026	0.004
ZNF610	0.0384755	2.37532	0.026	0.004
PRSS36	0.0384755	2.17803	0.026	0.004
RPS6KL1	0.0384755	2.05649	0.026	0.004
SLC16A10	0.0384755	1.6371	0.026	0.004
AL645728.2	0.0384755	1.63145	0.026	0.004
EPOP	0.0384755	1.46563	0.026	0.004
RNU6-1152P	0.0384755	1.28866	0.026	0.004
RGS5-1	0.0384755	1.06097	0.026	0.004
AC114546.3	0.0384755	0.927295	0.026	0.004
RPL36AP8	0.0384755	0.903318	0.026	0.004
MIR1292	0.0384755	0.858464	0.026	0.004
AL031595.3	0.0386682	3.06496	0.135	0.075
PRELID1P5	0.0387415	0.296695	0.032	0.082
INTS4	0.0387456	2.18381	0.219	0.143
CSNK1A1	0.0387541	0.410174	0.471	0.394
TWISTNB	0.0388131	0.759936	0.206	0.136
AL035456.1	0.0388287	1.02326	0.071	0.029
SLITRK4	0.0388821	1.30491	0.026	0.004
SH2D2A	0.0388821	1.00946	0.026	0.004
ZNF696	0.0388821	0.980695	0.026	0.004
ZC3HAV1L	0.0388821	0.908995	0.026	0.004
AL109618.1	0.0388821	0.842019	0.026	0.004
PKD1P6	0.0388821	0.829263	0.026	0.004
ABCG2	0.0388821	0.789231	0.026	0.004
AC245060.6	0.0388821	0.780693	0.026	0.004
RNU1-125P	0.0388821	0.579057	0.026	0.004
KIF20A	0.0388821	0.46107	0.026	0.004
TESMIN	0.0388868	0.749693	0.142	0.079
AKT1	0.0390964	0.98228	0.097	0.047
TNFAIP3	0.0391111	0.434353	0.329	0.244
AL034379.1	0.0392749	0.865694	0.097	0.047
STON2	0.0395395	0.752576	0.361	0.276
RRM1	0.0395784	0.946019	0.2	0.125
GTPBP3	0.0396034	2.16194	0.065	0.025
RIC3	0.0396668	0.441647	0.265	0.176
SPPL3	0.0396918	0.515187	0.103	0.05
C11orf49	0.0397646	1.9926	0.161	0.097
TMX2	0.0398184	0.471483	0.31	0.211
RNF2	0.0398434	3.31743	0.155	0.09
PPP1R2	0.0399401	0.672346	0.284	0.201
MATK	0.0400126	0.692793	0.11	0.054
ABHD13	0.040021	0.860751	0.077	0.032
ASB16-AS1	0.0400476	1.34044	0.194	0.122
LCLAT1	0.0401836	1.2447	0.11	0.054
ACTL6A	0.0402646	1.07038	0.226	0.151
ZFAND6	0.0402938	0.204058	0.394	0.294
RAVER2	0.0403423	0.701264	0.071	0.029
CEP78	0.0405626	0.355135	0.071	0.029
PTK2	0.040613	0.823591	0.135	0.075
PA2G4	0.0406362	0.780118	0.477	0.391
BTG1	0.040673	0.440863	0.329	0.247
SHISA2	0.0407583	2.37935	0.065	0.025
ETFA	0.040968	0.668715	0.568	0.477
ISCA2	0.0409864	0.133651	0.348	0.244
CETN3	0.04105	0.316338	0.174	0.104
WBP2	0.0410738	1.22566	0.245	0.168
AC137499.1	0.0411716	1.67399	0.058	0.022
TP53BP2	0.0412282	1.34614	0.065	0.025
MAPK12	0.0412295	1.13914	0.071	0.029
CUTALP	0.0412769	0.986102	0.213	0.326
NCF4	0.0413488	0.462124	0.426	0.315
RPL32P29	0.0414538	0.662154	0.071	0.029
PTPN12	0.0414538	0.362716	0.071	0.029
TMEM55A	0.0414648	1.60688	0.065	0.025
TALAM1	0.0414648	1.60537	0.065	0.025
TSEN15	0.0415878	1.11447	0.219	0.143
MGAT5	0.0416792	0.300102	0.071	0.029
ABCD3	0.0416792	0.25764	0.071	0.029
FLOT1	0.0417076	0.830675	0.155	0.093
VAMP5	0.0417569	0.478364	0.787	0.699
HTATSF1	0.042026	1.15192	0.252	0.176
UTRN	0.0421705	0.137476	0.542	0.466
ATP6V1G2-DDX39B	0.0421838	2.12218	0.058	0.022
RNU7-50P	0.042226	1.11561	0.097	0.047
RRP1	0.0424165	1.32949	0.097	0.047
SNX13	0.0424165	0.790148	0.097	0.047
MACROD1	0.0424165	0.586157	0.097	0.047
EIF1B-AS1	0.042423	1.72899	0.065	0.025
MT-ND1	0.0424875	0.146168	0.968	0.964
NEDD1	0.0425723	1.6435	0.103	0.05
DHCR7	0.0426078	1.17682	0.097	0.047
DLG1	0.0426637	1.71735	0.129	0.072
PDCD6IPP2	0.042733	1.73877	0.09	0.043
SIPA1	0.0427347	1.03554	0.323	0.24
EZH1	0.0427606	0.447044	0.226	0.14
RPL19	0.0428995	0.176284	0.981	0.978
ARHGAP4	0.0429332	1.61985	0.142	0.082
TBL2	0.0430257	0.651712	0.077	0.032
SPIN2A	0.0430325	1.20787	0.123	0.065
ADGRL1-AS1	0.0431539	0.670798	0.065	0.025
AC074327.1	0.0431539	0.64179	0.065	0.025
MIR1244-2	0.043345	0.307512	0.903	0.885
PCGF3-AS1	0.0433998	2.0046	0.065	0.025
CSNK2B	0.0434088	2.21866	0.226	0.147
AC004520.1	0.0434786	2.90773	0.058	0.022
PTDSS1	0.0438027	0.440999	0.284	0.197
TMEM106B	0.0438922	0.554452	0.161	0.097
OSBPL7	0.0438953	2.0505	0.065	0.025
SH2D3C	0.0440058	3.09212	0.058	0.022
LDB1	0.0440058	1.40212	0.058	0.022
TNFSF13	0.0441056	0.613977	0.232	0.158
XNDC1N-ZNF705EP-ALG1L9P	0.0441449	3.02931	0.065	0.025
ANKRD37	0.0441449	0.890132	0.065	0.025
LTBP3	0.0441901	0.964138	0.142	0.082
NDUFA8	0.0442528	1.24801	0.284	0.215
MCOLN2	0.0445384	0.876954	0.058	0.022
TSPYL4	0.0446345	2.26174	0.2	0.294
TESK2	0.0447579	2.95029	0.052	0.018
PRKRA	0.0449553	0.510401	0.213	0.136
PCMTD2	0.0449907	1.59634	0.245	0.168
ACER3	0.0450765	1.77806	0.058	0.022
ODC1	0.045156	0.669306	0.194	0.125
CTR9	0.0451829	0.118038	0.277	0.183
WIZ	0.0452612	3.95516	0.032	0.007
AL512598.1	0.0452612	2.2257	0.032	0.007
PTPN18	0.0454654	3.27035	0.11	0.057
RAB5C	0.0455308	0.871872	0.187	0.115
KRBA2	0.0455498	0.951524	0.161	0.097
PPIP5K2	0.0455885	1.08958	0.303	0.219
RGS19	0.0456221	0.578415	0.213	0.136
IKZF4	0.0456561	3.01374	0.032	0.007
AP006222.1	0.0456561	1.37162	0.032	0.007
TFAP4	0.0456674	0.976616	0.065	0.025
RRN3P1	0.0456674	0.972924	0.065	0.025
LENG8	0.0456674	0.738057	0.065	0.025
GLRX3	0.0456891	0.183595	0.258	0.176
ZNF263	0.0456962	1.4571	0.135	0.079
VPS37A	0.0457521	0.781464	0.116	0.061
CALM2P3	0.0458282	0.76207	0.29	0.208
TRIP11	0.0458411	0.802694	0.168	0.104
YPEL3	0.0458637	0.628047	0.252	0.168
GBP3	0.0459092	2.0009	0.084	0.039
LINC00339	0.0460167	0.221838	0.142	0.079
DSTNP2	0.046054	4.83529	0.032	0.007
AC018462.1	0.046054	3.30861	0.032	0.007
ANKRD29	0.046054	3.03662	0.032	0.007
TTYH2	0.046054	2.76713	0.032	0.007
EME1	0.046054	1.70097	0.032	0.007
SLC39A3	0.0462117	0.140813	0.619	0.541
LRP2BP	0.0462178	1.77403	0.052	0.018
LINC00963	0.046397	2.03894	0.155	0.093
SLC22A17	0.0464456	1.06981	0.058	0.022
GALNT14	0.0464456	0.26988	0.058	0.022
PRKCD	0.0464547	2.40137	0.032	0.007
DEPDC1	0.0464547	2.02339	0.032	0.007
CUTC	0.0464636	0.403668	0.284	0.204
THAP5P1	0.0465145	1.12763	0.052	0.018
IFI6	0.0465228	0.769555	0.258	0.172
AC009403.1	0.0467236	0.963156	0.058	0.022
PIK3IP1	0.0467551	0.653292	0.148	0.086
JKAMP	0.0467739	0.862934	0.316	0.233
MDC1	0.0468088	0.140195	0.006	0.039
SLC25A15	0.0468584	3.73758	0.032	0.007
LINC02035	0.0468584	3.59601	0.032	0.007
GORASP1	0.0468584	3.369	0.032	0.007
MIEF2	0.0468584	2.24482	0.032	0.007
ANXA2P2	0.0468584	0.907638	0.032	0.007
AC007993.3	0.04687	1.13491	0.09	0.043
SCRN2	0.0469422	0.317507	0.239	0.161
PIAS2	0.0470833	0.535923	0.148	0.086
MTRF1L	0.0470852	0.707048	0.181	0.111
SNORD58B	0.0470927	0.811958	0.123	0.065
KNL1	0.0471128	1.56401	0.052	0.018
TMEM230	0.0472213	0.282361	0.787	0.699
RNU5D-1	0.0472339	0.692683	0.065	0.025
PROCA1	0.0472651	2.44379	0.032	0.007
SORBS2	0.0472651	2.26301	0.032	0.007
FLCN	0.0472651	2.24929	0.032	0.007
MIGA2	0.0472651	1.84014	0.032	0.007
AL354707.1	0.0472651	1.78597	0.032	0.007
SPATA5L1	0.0472651	1.4624	0.032	0.007
SLC25A5P5	0.0472651	0.876295	0.032	0.007
ACSM2B	0.0472651	0.553067	0	0.025
FAM212B	0.0472651	0.317273	0	0.025
INTS2	0.0472838	1.29127	0.058	0.022
OR7E11P	0.0473182	1.10655	0.039	0.011
GFPT1	0.0474144	1.65978	0.052	0.018
SUPT6H	0.0474211	0.583097	0.097	0.047
LY6G5C	0.0474322	1.13031	0.129	0.072
AGFG1	0.0474339	4.14987	0.077	0.036
MTND4LP30	0.0475187	0.867156	0.09	0.043
TMEM97	0.0475791	0.755583	0.148	0.086
MIR22HG	0.0476747	2.68613	0.032	0.007
SEZ6L2	0.0476747	2.02505	0.032	0.007
MARCHF1	0.0476747	1.8011	0.032	0.007
HOTAIRM1-4	0.0476747	1.65518	0.032	0.007
SOX6	0.0476747	1.38361	0.032	0.007
LRG1	0.0476747	1.24927	0.032	0.007
CAPS	0.0476747	1.0463	0.032	0.007
AC026410.3	0.0476747	0.931358	0.032	0.007
RNU7-115P	0.0476747	0.920116	0.032	0.007
PLEKHM1P1	0.0476878	3.68016	0.045	0.014
EOLA1	0.0477176	2.90116	0.052	0.018
SLC19A1	0.0477176	1.75501	0.052	0.018
SCN2A	0.0477176	1.19925	0.052	0.018
MYO5A	0.0477355	1.16665	0.161	0.097
MSH5-SAPCD1	0.0477366	1.68931	0.09	0.043
NUP35	0.0477366	1.60209	0.09	0.043
BRD9	0.0478215	1.34674	0.135	0.075
PPT1	0.047849	0.686333	0.613	0.523
TMEM256	0.0479144	0.677529	0.342	0.251
PARP3	0.0479553	1.41208	0.09	0.043
SFI1	0.0479781	0.754433	0.142	0.082
HMOX2	0.0480054	0.209436	0.168	0.1
UAP1L1	0.048045	3.59934	0.039	0.011
PDLIM4	0.048045	3.17183	0.039	0.011
TIMM23B-AGAP6	0.0480537	0.156898	0.097	0.047
TP53I11	0.0480872	1.22421	0.032	0.007
RPEL1	0.0480872	0.82867	0.032	0.007
SMG1P3	0.0480872	0.542215	0.032	0.007
RIOK1	0.0481216	0.355702	0.206	0.133
CXorf40B	0.0481347	0.916084	0.058	0.022
MFGE8	0.0481556	0.290013	0.11	0.057
MCPH1	0.0481732	0.984525	0.135	0.075
SETX	0.0482203	0.108037	0.155	0.09
PRKCQ	0.0482662	0.252338	0.097	0.047
STRADB	0.0483499	0.788876	0.135	0.075
RPS26P31	0.0483499	0.523404	0.058	0.118
PSMC2P1	0.0483906	0.60075	0.123	0.065
GPAT2P2	0.0484119	3.10328	0.039	0.011
GPR35	0.0484119	1.10028	0.039	0.011
MIR130AHG	0.0485028	3.70288	0.032	0.007
ANKS6	0.0485028	2.7409	0.032	0.007
FXR2	0.0485028	1.53095	0.032	0.007
SMTN	0.0485028	1.30681	0.032	0.007
UBA6-AS1	0.0485028	1.25646	0.032	0.007
PFN1P2	0.0485028	0.87498	0.032	0.007
FAM66C	0.0486851	3.16442	0.045	0.014
RELT	0.0487812	3.96746	0.039	0.011
COL18A1	0.0487812	2.90244	0.039	0.011
NELFE	0.0488981	0.21045	0.219	0.136
ZNF792	0.0489214	0.9688	0.032	0.007
ALG10B	0.0489214	0.903395	0.032	0.007
ORC1	0.0489214	0.619378	0.032	0.007
FICD	0.0489214	0.564332	0.032	0.007
AC084251.1	0.0489229	0.702979	0.148	0.086
AL139156.2	0.0489466	2.3109	0.052	0.018
CD38	0.0489466	1.38345	0.052	0.018
EFTUD2	0.0489697	1.2151	0.187	0.118
GVQW3	0.0490213	2.90817	0.045	0.014
MDH1	0.0490235	0.805013	0.445	0.38
IFITM2	0.0490377	0.122733	0.865	0.806
GSTM4	0.049057	0.640733	0.129	0.072
TOX4	0.0491041	0.176984	0.258	0.176
AC022210.1	0.0491483	0.62656	0.11	0.057
ATP2A1-AS1	0.0491529	4.95814	0.039	0.011
TNIP2	0.0491529	3.57344	0.039	0.011
AC007128.1	0.0491529	1.65538	0.039	0.011
CCDC25	0.0491583	0.300495	0.329	0.24
SRSF10	0.0491631	0.104683	0.639	0.566
PCNX2	0.049258	1.65642	0.052	0.018
MIR7113	0.049343	0.817213	0.032	0.007
METTL17	0.0493794	1.33031	0.181	0.115
P2RX1	0.0494532	0.518655	0.232	0.158
TXNRD3	0.0495711	1.50235	0.052	0.018
FAM78A	0.0495711	1.45775	0.052	0.018
RIC1	0.0495711	0.886553	0.052	0.018
UBE2C	0.0496681	1.36943	0.168	0.108
EZH2	0.0497449	6.55623	0.116	0.061
YRDC	0.0497521	0.655126	0.11	0.057
FAM47E	0.0498545	3.66577	0.116	0.065
SAP30L	0.049875	0.29352	0.058	0.022
SNORA57	0.0498858	0.98497	0.052	0.018
AP000344.1	0.0498858	0.595841	0.052	0.018
CCDC120	0.0499033	2.60475	0.039	0.011
TGFB1I1	0.0499033	0.141994	0.039	0.011
DNAJA1	0.0499356	0.142782	0.471	0.373
TMEM168	0.0499797	1.30073	0.129	0.072

## Sheet: Table S2b
Term	Count	%	PValue	Genes	FDR
GO:0090304~nucleic acid metabolic process	276	18.762746430999318	1.3946351603177076E-19	TCERG1, MDC1, SMARCB1, RRP1, PPAN, NUDT1, SCARNA2, ADARB1, SMC3, BACH1, DCAF1, RRN3P1, MYB, PCLAF, KAT7, EARS2, RNF111, SNORD58B, ISY1-RAB43, WDHD1, TYW5, CSNK2A2, WDR74, DNTTIP2, GTPBP3, RNU5D-1, DDX39A, SNORD104, SNHG10, SNORA28, TCEANC2, SNORA24, CSTF3, CTR9, MEPCE, NOLC1, MRPL12, HTATSF1, MBTD1, ZNF827, ERI3, CSTF1, DHX38, SNORA57, RREB1, ATRIP, PPARGC1B, STAT5A, SNHG1, SNORD12B, INTS2, KTI12…	9.383105358617536E-16
GO:0006259~DNA metabolic process	112	7.613868116927261	2.0595097386911223E-18	MDC1, SMARCB1, NUDT1, SMC3, BACH1, DCAF1, EME1, PTTG1, RUVBL1, PCLAF, KAT7, RNF111, HMGN1, MEN1, WDHD1, SLC30A9, LIG1, ZGRF1, CSNK2A2, INIP, CCNB1IP1, NHP2, FTO, RNASEH2B, RNASEH2A, BOD1L1, KRBA2, HTATSF1, MBTD1, ORC5, RAD51AP1, ORC4, RNASEH1, ORC1, ZNF827, ATRIP, KLHDC3, FANCM, FANCL, NONO, HMGA1, FANCA, UBE2A, IFFO1, SETX, FAM111B, POLA1, H2AC25, UBE2T, CDK2, RAD18, WRAP53, RAD9A, XNDC1N-ZNF705…	6.928190760956936E-15
GO:0006281~DNA repair	86	5.846363018354861	3.19342596931895E-16	XNDC1N-ZNF705EP-ALG1L9P, MDC1, GTF2H2C, MCM7, MCM8, NUDT1, SMC3, BACH1, BABAM1, PAGR1, CHAF1A, EME1, PTTG1, PAXX, RUVBL1, PCLAF, KAT7, TOPBP1, RNF111, HMGN1, MEN1, WDHD1, MSH5-SAPCD1, PARP3, RMI2, SLC30A9, LIG1, PARP1, ZGRF1, RFC2, CSNK2A2, ACTL6A, NME3, RAD23A, BIVM-ERCC5, RAD23B, INIP, DDB1, MCM5, FAN1, OTUB1, MCM2, FTO, RNASEH2B, RNASEH2A, AP5Z1, POLDIP2, BOD1L1, RNF8, HTATSF1, RAD51AP1, MBTD1…	7.000438488827565E-13
GO:0033554~cellular response to stress	184	12.508497620666216	4.161972942228041E-16	MDC1, GFI1, NUDT1, PJVK, ALKBH7, TM7SF3, SMC3, BACH1, MYLK, EME1, PTTG1, SESN1, RUVBL1, MYB, PCLAF, MACROD1, TRIM25, AKT1, KAT7, MAP3K7, CDK5RAP3, RNF111, PHLDA3, HMGN1, MEN1, SH3GLB1, PDGFRA, WDHD1, SLC30A9, MAP2K1, LIG1, ZGRF1, SLC11A2, CSNK2A2, PRKCD, CFAP410, MAPK8IP3, HIC1, INIP, RRAGA, RRAGB, FTO, RNASEH2B, SEH1L, RNASEH2A, FICD, NPRL3, BOD1L1, PIK3R4, TMTC3, STK39, UBE2J2, HTATSF1, RTN4, U…	7.000438488827565E-13
GO:0006974~DNA damage response	110	7.477906186267845	3.4546187438069326E-15	MDC1, GFI1, NUDT1, ALKBH7, SMC3, BACH1, EME1, PTTG1, RUVBL1, PCLAF, MACROD1, KAT7, CDK5RAP3, RNF111, PHLDA3, HMGN1, MEN1, WDHD1, SLC30A9, LIG1, ZGRF1, CSNK2A2, PRKCD, CFAP410, HIC1, INIP, FTO, RNASEH2B, RNASEH2A, BOD1L1, HTATSF1, MBTD1, RAD51AP1, ATRIP, FANCM, FANCL, NONO, HMGA1, FANCA, UBE2A, EIF2AK4, IFFO1, SETX, POLA1, H2AC25, UBE2T, CDK2, MDM4, RAD18, WRAP53, RAD9A, XNDC1N-ZNF705EP-ALG1L9P, C…	4.648534981666608E-12
GO:0007049~cell cycle	155	10.53704962610469	6.009104864254938E-15	MDC1, ANKLE2, SMARCB1, CCNF, SMC3, PDCD2L, SMC2, CCAR1, CCND3, EME1, PTTG1, CHORDC1, RUVBL1, MYB, PCLAF, NEK3, CDK5RAP3, CDK5RAP2, WDHD1, LIG1, USP2, CSNK2A2, PRKCD, P3H4, KNL1, INIP, CCNB1IP1, KLHL42, MAU2, THAP5, DMTF1, JTB, SPIN2A, KIF20A, GOLGA8A, ANAPC2, KLHL18, SEH1L, NOLC1, NCAPG, PKMYT1, CUZD1, RAD51AP1, ORC4, DSN1, ORC1, FIGNL1, TPR, GOLGA8IP, TP53BP2, KIF3C, FAM83D, STAT5A, KLHDC3, FANC…	6.738209587784536E-12
GO:0006996~organelle organization	281	19.10265125764786	1.3159556537861076E-10	USP6NL, ANKLE2, PPAN, TESK2, ALKBH7, SMC3, SMC2, MT-ND1, ZFYVE27, CHORDC1, PCLAF, AKT1, CDK5RAP3, AGFG1, CDK5RAP2, AP1B1, IFT80, P3H4, ACTN4, KNL1, BCS1L, BCR, SHTN1, SIK3, JTB, PREB, KIF20A, SEH1L, MAPKAP1, NOLC1, TWF1, NCAPG, DSN1, ZNF827, BLOC1S1, FIGNL1, GOLGA8IP, VPS11, PIP5K1A, NCKAP1L, PPARGC1B, CEP78, CHKA, LRBA, MYO5A, KLHDC8B, ERAL1, ZWINT, H1-3, SETX, TMEM199, NDUFAF8, SMTN, AGO4, WNK3…	1.264821376953276E-7
GO:0034654~nucleobase-containing compound biosynthetic process	210	14.276002719238612	3.757928738423551E-10	TCERG1, SMARCB1, UXS1, RRP1, PPAN, SCARNA2, ADARB1, MT-ND1, RRN3P1, MYB, PCLAF, KAT7, SNORD58B, ISY1-RAB43, ACOT7, TYW5, WDR74, DNTTIP2, GTPBP3, RNU5D-1, DDX39A, SNORD104, SNHG10, SNORA28, TCEANC2, UPRT, SNORA24, GCDH, CSTF3, CTR9, NOLC1, MRPL12, HTATSF1, ERI3, CSTF1, DHX38, SNORA57, RREB1, PPARGC1B, STAT5A, SNHG1, SNORD12B, INTS2, KTI12, PA2G4, MAGOHB, WDR55, SETX, RNVU1-14, POLA1, UCK1, AGO4, H…	3.160418069014206E-7
GO:0006260~DNA replication	39	2.65126	6.520978060789981E-10	PRIM2, RNASEH2A, MCM7, MCM8, BOD1L1, ORC5, RECQL4, ORC4, POLD4, RNASEH1, CHAF1A, RECQL5, CDC45, ORC1, EME1, TOP1MT, POLD1, PCLAF, KAT7, TOPBP1, WDHD1, RRM1, RMI2, LIG1, PARP1, FANCM, ATAD5, RFC2, WDR18, HMGA1, RPA1, LRWD1, ADRA2A, FAM111B, POLA1, CDK2, MCM5, MCM2, ZPR1	4.874793376999443E-7
GO:0051276~chromosome organization	68	4.622705642420122	9.427555398663393E-10	SYCP2, LDB1, MCM7, MCM8, STAG3L4, NCAPG2, SMC3, SMC2, PTTG1, TOP1MT, RUVBL1, CHMP1A, MYBL2, TOPBP1, DLGAP5, MSH5-SAPCD1, PARP3, RMI2, PCID2, PARP1, ZGRF1, RFC2, ACTL6A, P3H4, KNL1, CCNB1IP1, WRAP73, MAU2, NHP2, CHMP3, MCM5, KIF20A, ITGB3BP, MCM2, SP100, SEH1L, POLDIP2, MIS12, NCAPG, NSL1, AURKB, RECQL4, DSN1, RECQL5, CDC45, ZNF827, H3C10, RAD54L, ASCC2, STN1, FANCM, SPAG5, HMGA1, RPA1, H1-3, ZWIN…	6.342859272220731E-7
GO:0022402~cell cycle process	105	7.138001359619306	4.576601833330529E-9	MDC1, ANKLE2, CCNF, SMC3, SMC2, CCND3, EME1, PTTG1, CHORDC1, PCLAF, CDK5RAP3, CDK5RAP2, LIG1, P3H4, KNL1, INIP, CCNB1IP1, MAU2, JTB, KIF20A, GOLGA8A, ANAPC2, SEH1L, NCAPG, PKMYT1, ORC4, DSN1, ORC1, FIGNL1, TPR, GOLGA8IP, FAM83D, KLHDC3, FANCM, UBE2C, FANCA, KLHDC8B, UBE2A, IFFO1, ZWINT, POLA1, DLG1, CDK6, AGO4, REEP4, KIF4A, REEP3, CDK2, TUBGCP5, EZH2, RAD9A, CDKN1A, MEI1, SYCP2, STAG3L4, CETN3, …	2.7992161031497998E-6
GO:0016070~RNA metabolic process	186	12.64445955132563	2.6552990329740258E-8	TCERG1, MTFMT, SMARCB1, RRP1, PPAN, SCARNA2, ADARB1, FGF2, EFTUD2, RRN3P1, CWC22, MYB, SNORD11, ZNF326, KAT7, EARS2, MEN1, SNORD58B, ISY1-RAB43, PCID2, TYW5, ZGRF1, USP4, WDR74, DNTTIP2, PIAS2, GTPBP3, ATXN2L, PRPF4, RNU5D-1, DDX39A, SNORD104, RPL7L1, SNHG10, SNORA28, MRTO4, NHP2, GEMIN5, TCEANC2, GEMIN6, SNORA24, RPP25, CARS2, SNRPA, FTO, RNASEH2B, KHDRBS2, RNASEH2A, CSTF3, CTR9, MEPCE, NOLC1, M…	1.4887376578207704E-5
GO:0051726~regulation of cell cycle	117	7.953772943575799	3.066468292037385E-8	MDC1, SMARCB1, CCNF, ADARB1, FGF2, SMC2, CCND3, EME1, CHORDC1, RUVBL1, PCLAF, AKT1, KAT7, CCNL2, MAP3K7, CDK5RAP3, MEN1, CDK5RAP2, SH3GLB1, PCID2, TPRA1, USP2, CSNK2A2, TXLNGY, KNL1, INIP, BCR, THAP5, MADD, PKP4, KIF20A, ANAPC2, KLHL18, RNASEH2B, MEPCE, PIK3R4, NCAPG, PKMYT1, MBTD1, RAD51AP1, ORC1, FIGNL1, TPR, TP53BP2, ZKSCAN4, FAM83D, CEP76, ATRIP, STAT5A, JUN, TGFB1, UBE2C, EIF2AK4, ZWINT, DLG…	1.5870152822175022E-5
GO:0141187~nucleic acid biosynthetic process	180	12.236573759347383	4.5205739243127646E-8	TCERG1, MTFMT, SMARCB1, RRP1, PPAN, SCARNA2, ADARB1, FGF2, EFTUD2, RRN3P1, CWC22, MYB, PCLAF, SNORD11, ZNF326, KAT7, MEN1, SNORD58B, ISY1-RAB43, PCID2, LIG1, TYW5, USP4, WDR74, DNTTIP2, PIAS2, GTPBP3, PRPF4, RNU5D-1, DDX39A, SNORD104, RPL7L1, SNHG10, SNORA28, MRTO4, NHP2, GEMIN5, TCEANC2, GEMIN6, SNORA24, RPP25, SNRPA, FTO, KHDRBS2, CSTF3, CTR9, NOLC1, MRPL12, HTATSF1, ESS2, SUPT6H, HNRNPDL, ERI3…	2.1724586687697343E-5
GO:0006261~DNA-templated DNA replication	29	1.9714479945615229	5.158476573755647E-8	PRIM2, MCM7, MCM8, BOD1L1, ORC5, RECQL4, ORC4, POLD4, RECQL5, CDC45, ORC1, EME1, POLD1, TOPBP1, WDHD1, RRM1, LIG1, PARP1, FANCM, ATAD5, RFC2, WDR18, HMGA1, RPA1, LRWD1, POLA1, MCM5, MCM2, ZPR1	2.313748692548533E-5
GO:0010564~regulation of cell cycle process	86	5.846363018354861	8.222442737834764E-8	MDC1, CDKN1A, SMARCB1, CCNF, NCAPG2, CTCF, SMC2, BABAM1, PAGR1, CCND3, EME1, CHORDC1, CHMP1A, AKT1, CCNL2, TOPBP1, CDK5RAP3, DLGAP5, CDK5RAP2, SH3GLB1, PARP3, RMI2, PCID2, TPRA1, SPHK1, CSNK2A2, ACTL6A, KNL1, BAZ1B, INIP, DDB1, KAT2A, CHMP3, PKP4, GNB1L, KIF20A, MCPH1, ANAPC2, KLHL18, SMARCD1, RNASEH2B, SMARCD3, POLDIP2, DCTN1, MEPCE, PIK3R4, NCAPG, WIZ, DBF4B, PKMYT1, AURKB, RAD51AP1, CDC45, ORC…	3.4575371712595186E-5
GO:0032784~regulation of DNA-templated transcription elongation	23	1.563562202583277	9.782204304049025E-8	INTS11, TCERG1, PARP1, LDB1, INTS2, INTS10, RNF8, MED27, MED15, SUPT6H, MED28, RECQL5, TCEA2, PWWP2A, INTS4, KAT7, ZNF326, NELFCD, INTS6, NELFE, EZH2, HMGN1, BRD4	3.7342612369672795E-5
GO:0043933~protein-containing complex organization	192	13.052345343303875	9.990591894383329E-8	MDC1, SMARCB1, PPAN, NUDT5, IKZF4, MT-ND1, DCAF1, HMGN4, RUVBL1, PWWP2A, KAT7, MAP3K7, HMGN1, MEN1, ISY1-RAB43, PCID2, USP4, RPSA, CYBA, CDYL, BCS1L, CFAP410, RNU5D-1, CSNK2B, NINJ1, GEMIN5, PREB, GEMIN6, XIST, BCORL1, KCTD18, TSPYL4, ASF1B, ZNF274, SEH1L, CTR9, PIK3R4, TWF1, TAPBPL, BCL10, HTATSF1, SUPT6H, ACACA, RTN4, MBTD1, ORC4, ZNF827, TPR, NCKAP1L, LRRC37A2, NFE2, CBX7, TRAPPC3, UQCC3, UBE2…	3.7342612369672795E-5
GO:0032774~RNA biosynthetic process	171	11.624745071380014	1.4572579736766328E-7	TCERG1, MTFMT, SMARCB1, RRP1, PPAN, SCARNA2, ADARB1, FGF2, EFTUD2, RRN3P1, CWC22, MYB, SNORD11, ZNF326, KAT7, MEN1, SNORD58B, ISY1-RAB43, PCID2, TYW5, USP4, WDR74, DNTTIP2, PIAS2, GTPBP3, PRPF4, RNU5D-1, DDX39A, SNORD104, RPL7L1, SNHG10, SNORA28, MRTO4, NHP2, GEMIN5, TCEANC2, GEMIN6, SNORA24, RPP25, SNRPA, FTO, KHDRBS2, CSTF3, CTR9, NOLC1, MRPL12, HTATSF1, ESS2, SUPT6H, HNRNPDL, ERI3, CSTF1, DHX3…	5.160227182577045E-5
GO:0000278~mitotic cell cycle	74	5.030591434398368	1.9143709777238873E-7	MDC1, CDKN1A, ANKLE2, CCNF, CETN3, NCAPG2, SMC3, SMC2, BABAM1, CCND3, EME1, MYB, CHMP1A, KIF13B, MYBL2, NEK3, TOPBP1, CDK5RAP3, DLGAP5, CDK5RAP2, WDHD1, LIG1, KNL1, INIP, WRAP73, EFHC1, JTB, CHMP3, KIF20A, MCPH1, ANAPC2, MCM2, SEH1L, POLDIP2, DCTN1, MIS12, NOLC1, NCAPG, PKMYT1, RNF2, NSL1, AURKB, DSN1, RECQL5, CDC45, ORC1, TPR, KIF3C, BUB3, STAT5A, SPAG5, UBE2C, NDE1, MOK, KLHDC8B, UBE2A, TUBB4B,…	6.439943969063156E-5
GO:0009059~macromolecule biosynthetic process	283	19.238613188307273	2.2665402525553885E-7	ISCA2, SLC35B2, TCERG1, SMARCB1, RRP1, PPAN, CISD1, SCARNA2, ADARB1, ZDHHC3, GLE1, C1GALT1C1, RRN3P1, CHORDC1, MYB, PCLAF, AKT1, KAT7, EARS2, CDK5RAP3, AGFG1, SNORD58B, ISY1-RAB43, TYW5, WDR74, DNTTIP2, GTPBP2, GBGT1, GTPBP3, RNF123, RNU5D-1, DDX39A, SNORD104, SNHG10, SNORA28, TCEANC2, SNORA24, ALG10B, CSTF3, CTR9, TMTC3, NOLC1, MRPL17, MRPL14, MRPL15, MRPL12, HTATSF1, UBE2J1, LARP1, CHST11, ANKH…	7.261563247234598E-5
GO:0000280~nuclear division	46	3.127124405166554	4.66352131037395E-7	ANKLE2, SEH1L, SYCP2, POLDIP2, MEI1, MIS12, NCAPG2, NCAPG, SMC3, NSL1, AURKB, SMC2, ORC4, DSN1, EME1, PTTG1, FIGNL1, CHMP1A, RAD54L, MYBL2, DLGAP5, KLHDC3, MSH5-SAPCD1, FANCM, SPAG5, UBE2C, NDE1, FOXJ3, FOXJ2, FANCA, KLHDC8B, P3H4, KNL1, CCNB1IP1, ZWINT, DDB1, WRAP73, REEP4, AGO4, CENPI, KIF4A, REEP3, CHMP3, TESMIN, KIF20A, TRIP13	1.4261896080089063E-4
GO:0043412~macromolecule modification	193	13.120326308633581	5.035621775763571E-7	CCNF, TESK2, ADARB1, DCAF4, ZDHHC3, MYLK, CCAR1, DCAF1, PCMT1, C1GALT1C1, TRIM25, AKT1, KAT7, CDK5RAP3, RNF111, TYW5, CSNK2A2, PRKCD, P3H4, GBGT1, GTPBP3, BCR, RNF123, PRKAR1B, CSNK2B, SIK3, PRKCQ, ALG10B, TRIM11, FICD, MEPCE, PIK3R4, TMTC3, UBE2J2, UBE2J1, BLOC1S1, VPS11, STK38L, KTI12, EIF2AK4, PTK2, MSRA, WNK3, PPT1, FBXL3, RAD18, CDK16, EZH2, PTPRO, ANKRD9, PCMTD2, TRIM6, TRIM5, FASTK, JAK2, …	1.473028839449448E-4
GO:0019538~protein metabolic process	284	19.306594153636983	6.244727756021953E-7	ISCA2, SLC35B2, CCNF, CISD1, TESK2, DCAF4, ZDHHC3, MYLK, CCAR1, DCAF1, PCMT1, C1GALT1C1, CHORDC1, TRIM25, AKT1, KAT7, EARS2, CDK5RAP3, RNF111, CSNK2A2, PRKCD, P3H4, GTPBP2, GBGT1, BCR, RNF123, PRKAR1B, CSNK2B, SIK3, PRKCQ, ALG10B, TRIM11, FICD, PIK3R4, TMTC3, MRPL17, MRPL14, MRPL15, MRPL12, UBE2J2, UBE2J1, LARP1, CHST11, BLOC1S1, VPS11, STK38L, LTA4H, RHBDL2, TYSND1, EIF2AK4, PTK2, MRPL22, TMEM19…	1.7506053476048207E-4
GO:0048285~organelle fission	48	3.2630863358259687	7.773888878408795E-7	ANKLE2, SEH1L, SYCP2, POLDIP2, MEI1, MIS12, NCAPG2, NCAPG, SMC3, MFF, NSL1, AURKB, SMC2, ORC4, DSN1, EME1, PTTG1, FIGNL1, CHMP1A, RAD54L, MYBL2, DLGAP5, KLHDC3, MSH5-SAPCD1, FANCM, SPAG5, UBE2C, NDE1, FOXJ3, FOXJ2, FANCA, KLHDC8B, P3H4, KNL1, CCNB1IP1, ZWINT, DDB1, WRAP73, REEP4, AGO4, CENPI, KIF4A, REEP3, CHMP3, TESMIN, KIF20A, MTFR2, TRIP13	2.092108974957375E-4
GO:0006950~response to stress	279	18.966689326988444	1.137113362280446E-6	MDC1, CYBC1, IFITM2, GFI1, NUDT1, PJVK, ADARB1, IFI35, ALKBH7, SMC3, BACH1, MYLK, MT-ND1, C1GALT1C1, MYB, PCLAF, TRIM25, AKT1, KAT7, LGALS9, CDK5RAP3, RNF111, WDHD1, SLC11A2, CSNK2A2, PRKCD, MAPK8IP3, UNC13D, RRAGA, RRAGB, NINJ1, VDAC1, PRKCQ, TRIM11, SEH1L, FICD, NPRL3, PIK3R4, TMTC3, BCL10, UBE2J2, HTATSF1, UBE2J1, MBTD1, LARP1, ATRIP, HMOX2, PPARGC1B, STAT5A, NFE2, JUN, CHKA, FZD6, EIF2AK4, IF…	2.942499500547246E-4
GO:0010467~gene expression	247	16.7913	1.550718725686242E-6	ISCA2, TCERG1, SMARCB1, RRP1, PPAN, CISD1, SCARNA2, ADARB1, GLE1, RRN3P1, CHORDC1, MYB, AKT1, KAT7, EARS2, CDK5RAP3, AGFG1, SNORD58B, ISY1-RAB43, TYW5, WDR74, DNTTIP2, GTPBP2, GTPBP3, RNF123, RNU5D-1, DDX39A, SNORD104, SNHG10, SNORA28, TCEANC2, SNORA24, CSTF3, CTR9, NOLC1, MRPL17, MRPL14, MRPL15, MRPL12, HTATSF1, LARP1, ANKH, ERI3, CSTF1, DHX38, SNORA57, RREB1, PPARGC1B, STAT5A, SNHG1, SNORD12B, …	3.864161328302606E-4
GO:1903047~mitotic cell cycle process	63	4.2828008157715844	1.7704413979154823E-6	MDC1, CDKN1A, ANKLE2, CCNF, CETN3, NCAPG2, SMC3, SMC2, BABAM1, CCND3, EME1, CHMP1A, KIF13B, MYBL2, TOPBP1, CDK5RAP3, DLGAP5, CDK5RAP2, LIG1, KNL1, INIP, WRAP73, EFHC1, JTB, CHMP3, KIF20A, MCPH1, ANAPC2, MCM2, SEH1L, POLDIP2, DCTN1, MIS12, NCAPG, PKMYT1, NSL1, AURKB, DSN1, RECQL5, CDC45, ORC1, TPR, BUB3, SPAG5, UBE2C, NDE1, MOK, KLHDC8B, UBE2A, ZWINT, PML, POLA1, CDK6, CENPI, REEP4, KIF4A, REEP3, …	4.254117758991202E-4
GO:0022613~ribonucleoprotein complex biogenesis	58	3.9428959891230457	2.306152968031488E-6	RRP1, PPAN, DDX42, ADAR, USP39, MTG2, RUVBL1, RIOK1, METTL17, ISY1-RAB43, USP4, DDX56, WDR74, DNTTIP2, RPSA, URB2, DDX52, RNU5D-1, RPUSD1, RPL7L1, MRTO4, NHP2, LUC7L3, GEMIN5, GEMIN6, SNRPA1, RPP25, DDX28, DDX23, TSR3, NOLC1, DDX21, HTATSF1, MRM2, TMA16, EXOSC7, RNU11, ERI3, DROSHA, ZNF622, SRSF10, SF3A2, NOP16, WDR18, RPP40, PA2G4, ERAL1, LSM4, WDR55, SETX, RNVU1-14, BOP1, XAB2, NOPCHAP1, AGO4, …	5.350274885833052E-4
GO:0034243~regulation of transcription elongation by RNA polymerase II	19	1.291638341264446	3.1601347895927608E-6	INTS11, TCERG1, PARP1, LDB1, INTS2, INTS10, RNF8, MED27, MED15, SUPT6H, MED28, RECQL5, PWWP2A, INTS4, NELFCD, INTS6, NELFE, EZH2, BRD4	7.087128954793365E-4
GO:0006270~DNA replication initiation	11	0.7477906186267845	3.5547865983448933E-6	ORC5, PRIM2, ORC4, POLA1, CDC45, MCM7, ORC1, MCM5, TOPBP1, LRWD1, MCM2	7.715033623762723E-4
GO:0009057~macromolecule catabolic process	96	6.5261726716519375	5.13775733001769E-6	CCDC47, CCNF, FAF2, DIS3L, NGLY1, LPCAT1, TNFAIP3, PYGM, PYGL, TNFAIP1, SMG7, FGF2, CCAR1, ANKRD9, ABHD10, CASP7, DDI2, HYAL2, CHMP1A, TRIM25, AKT1, CTSH, CAPN1, UBXN6, RNF111, SH3GLB1, ZGRF1, RNASET2, MMP2, VPS37A, RAD23A, VPS37B, WIPI2, RAD23B, PATL1, KLHL42, PJA1, BCR, DDB1, RNF123, PSMA1, HGS, MRTO4, TMEM106B, CHMP3, ANAPC2, DNASE1L1, RNASEH2B, RNASEH2A, WDR45B, PIK3R4, DERL1, RNF8, UBR3, AFG…	0.00105583
GO:0071824~protein-DNA complex organization	94	6.390210740992522	5.334194654007142E-6	KDM5B, MDC1, PIWIL4, SMARCB1, DPY30, RSF1, CTCF, NUDT5, MED15, MYSM1, DCAF1, BABAM1, HMGN4, CHAF1A, RUVBL1, SPIN1, PWWP2A, HMG20B, KAT7, TOPBP1, JAK2, MAP3K7, DLGAP5, HMGN1, MEN1, PCID2, SPHK2, ACTL6A, CDYL, SAFB, BAZ1B, MED27, MED28, DDB1, KAT2A, TET3, XIST, BCORL1, TSPYL4, ITGB3BP, ASF1B, MCM2, SMARCD1, ZNF274, SMARCD3, WBP2, MIS12, CTR9, DDX23, RNF8, DDX21, METTL21A, HTATSF1, SUPT6H, RNF2, MBT…	0.00105583
GO:1901987~regulation of cell cycle phase transition	55	3.7389530931339223	5.3356591840007485E-6	MDC1, CDKN1A, SMARCB1, BABAM1, PAGR1, CCND3, EME1, AKT1, TOPBP1, CDK5RAP3, DLGAP5, CDK5RAP2, PCID2, TPRA1, ACTL6A, KNL1, INIP, DDB1, GNB1L, KLHL18, SMARCD1, RNASEH2B, SMARCD3, MEPCE, DBF4B, PKMYT1, AURKB, CDC45, ORC1, TPR, BUB3, BRD7, FAM83D, ATRIP, BRD4, RRM1, TGFB1, CDKN2C, ATAD5, UBE2C, MOK, EIF2AK4, ZWINT, PML, GFI1B, DLG1, TFAP4, CDK6, CCNG1, CDK2, RAD1, TRIP13, SPC25, EZH2, RAD9A	0.00105583
GO:0007059~chromosome segregation	47	3.195105370496261	5.77338432321704E-6	SEH1L, SYCP2, POLDIP2, MIS12, NCAPG2, NCAPG, CTCF, SMC3, NSL1, AURKB, SMC2, DSN1, RECQL5, PTTG1, TOP1MT, GOLGA8IP, CHMP1A, MYBL2, BUB3, FAM83D, DLGAP5, CDK5RAP2, MSH5-SAPCD1, SPAG5, NDE1, KLHDC8B, P3H4, KNL1, CCNB1IP1, HAUS2, ZWINT, PPP1CA, DDB1, WRAP73, MAU2, MIS18A, AGO4, CENPI, KIF4A, TUBGCP5, CHMP3, KIF20A, TRIP13, SLC25A5, GOLGA8A, ITGB3BP, SPC25	0.00110981
GO:0051301~cell division	61	4.146838885112169	6.211157807542123E-6	ANKLE2, SYCP2, CCNF, CETN3, NCAPG2, SMC3, USP39, SMC2, BABAM1, CCND3, PTTG1, RUVBL1, CHMP1A, NEK3, TPRA1, LIG1, KNL1, HAUS2, KLHL42, MAU2, EFHC1, JTB, CHMP3, MCM5, KIF20A, ITGB3BP, ANAPC2, KLHL18, SEH1L, DCTN1, MIS12, RNF8, NCAPG, AFG1L, CUZD1, NSL1, AURKB, GNAI2, ORC4, DSN1, RECQL5, TPR, BUB3, FAM83D, SPAG5, CSNK1A1, UBE2C, NDE1, KLHDC8B, ZWINT, PPP1CA, KLHL9, NEDD1, MIS18A, CDK6, REEP4, KIF4A, …	0.00112569
GO:0006793~phosphorus metabolic process	155	10.53704962610469	6.271234316213162E-6	UXS1, GDE1, TESK2, NUDT5, LCLAT1, MYLK, MT-ND1, DCAF1, ABHD12, PPIP5K2, AKT1, PLCE1, NEK3, SEPHS2, MAP3K7, MCCC2, PDGFRA, MAP2K1, ACOT7, CISH, OXSM, CSNK2A2, PRKCD, MATK, VRK3, PGD, MAPK8IP3, BCR, ACLY, PRKAR1B, HGS, CSNK2B, SIK3, UPRT, SUCLG1, PRKCQ, TNIK, CSNK1G1, GCDH, RNASEH2B, CNP, AK1, PIK3R4, STK39, PKMYT1, ACACA, RSKR, PTDSS1, SOCS1, ANKH, FIGNL1, GRK6, UAP1L1, PNPO, PIP5K1A, MAP3K21, STK…	0.00112569
GO:0006310~DNA recombination	36	2.4473147518694764	6.357935931749764E-6	MCM7, AP5Z1, MCM8, RNF8, HTATSF1, HSPD1, DCAF1, RAD51AP1, MBTD1, PAGR1, RECQL4, RECQL5, CDC45, EME1, RUVBL1, RAD54L, TOPBP1, KLHDC3, MSH5-SAPCD1, RMI2, LIG1, FANCM, ATAD5, ZGRF1, NONO, ACTL6A, RPA1, APEX2, CCNB1IP1, INIP, SETX, MCM5, AUNIP, TRIP13, FAN1, MCM2	0.00112569
GO:0036211~protein modification process	173	11.76070700203943	7.678114218589651E-6	GALNT14, CCNF, TESK2, PLOD2, TMEM260, DCAF4, ZDHHC3, MYLK, CCAR1, DCAF1, PCMT1, ABHD10, C1GALT1C1, MACROD1, TRIM25, AKT1, KAT7, NEK3, MAP3K7, CDK5RAP3, RNF111, PDGFRA, MAP2K1, CISH, USP4, USP2, CSNK2A2, PRKCD, MATK, P3H4, VRK3, PIAS2, GBGT1, CCNB1IP1, KLHL42, BCR, RNF123, PRKAR1B, CSNK2B, SIK3, FKBP7, PRKCQ, TNIK, ALG10B, TRIM11, CSNK1G1, ANAPC2, KLHL18, FICD, PIK3R4, TMTC3, STK39, UBR3, PKMYT1, …	0.00132457
GO:0006796~phosphate-containing compound metabolic process	152	10.333106730115569	9.42867138673792E-6	GDE1, TESK2, NUDT5, LCLAT1, MYLK, MT-ND1, DCAF1, ABHD12, PPIP5K2, AKT1, PLCE1, NEK3, SEPHS2, MAP3K7, MCCC2, PDGFRA, MAP2K1, ACOT7, CISH, OXSM, CSNK2A2, PRKCD, MATK, VRK3, PGD, MAPK8IP3, BCR, ACLY, PRKAR1B, HGS, CSNK2B, SIK3, UPRT, SUCLG1, PRKCQ, TNIK, CSNK1G1, GCDH, RNASEH2B, CNP, AK1, PIK3R4, STK39, PKMYT1, ACACA, RSKR, PTDSS1, SOCS1, FIGNL1, GRK6, PNPO, PIP5K1A, MAP3K21, STK38L, NDUFV1, NADK, T…	0.0015859
GO:0006325~chromatin organization	86	5.846363018354861	1.0476642578510712E-5	KDM5B, MDC1, PIWIL4, SMARCB1, DPY30, RSF1, CTCF, NUDT5, MYSM1, DCAF1, BABAM1, HMGN4, CHAF1A, RUVBL1, SPIN1, PWWP2A, HMG20B, KAT7, TOPBP1, JAK2, MAP3K7, HMGN1, MEN1, PCID2, SPHK2, ACTL6A, CDYL, SAFB, BAZ1B, DDB1, KAT2A, TET3, XIST, BCORL1, TSPYL4, ITGB3BP, ASF1B, MCM2, SMARCD1, ZNF274, SMARCD3, WBP2, CTR9, DDX23, RNF8, DDX21, METTL21A, HTATSF1, SUPT6H, RNF2, MBTD1, NSD3, HIRIP3, ZNF827, NSD1, H3C1…	0.00171919
GO:0009117~nucleotide metabolic process	59	4.010876954452753	1.1534266551132486E-5	ADK, HTR2A, NUDT5, ACSM2B, HK1, MT-ND1, CD38, SULT1C4, MCCC2, ADSL, ACOT7, PARP1, PDE4D, OXSM, DCXR, NME3, NME4, PGD, ACLY, NT5C3B, UPRT, SUCLG1, UMPS, ALDOA, DLD, PRTFDC1, GCDH, RNASEH2B, RPEL1, NAXE, CNP, RPE, AK1, HSD17B4, PDHB, HSD17B12, ACACA, FIGNL1, BPNT1, NDUFV1, NADK, NDUFA8, RRM1, TGFB1, UQCC3, MDH1, BAD, IDH2, FMO5, DLG1, UCK1, HOOK2, IMPDH2, NDUFAB1, PPT1, NAXD, PFKM, ITPA, GALK1	0.00184768
GO:0006302~double-strand break repair	32	2.175390890550646	1.2713357275889117E-5	MCM7, AP5Z1, MCM8, RNF8, HTATSF1, RAD51AP1, MBTD1, BABAM1, RECQL4, RECQL5, CDC45, EME1, PAXX, RAD54L, TOPBP1, PARP3, RMI2, PARP1, FANCM, ZGRF1, EYA3, CSNK2A2, RPA1, IFFO1, INIP, SETX, POLA1, MCM5, AUNIP, TRIP13, FAN1, MCM2	0.00196754
GO:0140014~mitotic nuclear division	27	1.8354860639021073	1.3010948632849392E-5	ANKLE2, SEH1L, POLDIP2, MIS12, NCAPG2, NCAPG, SMC3, NSL1, AURKB, SMC2, DSN1, CHMP1A, MYBL2, DLGAP5, SPAG5, UBE2C, NDE1, KLHDC8B, KNL1, ZWINT, WRAP73, REEP4, CENPI, KIF4A, REEP3, CHMP3, KIF20A	0.00196754
GO:0055086~nucleobase-containing small molecule metabolic process	65	4.41876	1.3159822561762218E-5	UXS1, ADK, NUDT1, HTR2A, NUDT5, ACSM2B, HK1, MT-ND1, MACROD1, CD38, SULT1C4, MCCC2, ADSL, CDADC1, ACOT7, PARP1, PDE4D, OXSM, DCXR, NME3, NME4, PGD, ACLY, NT5C3B, UPRT, SUCLG1, UMPS, ALDOA, DLD, PRTFDC1, GCDH, RNASEH2B, RPEL1, NAXE, CNP, RPE, AK1, HSD17B4, PDHB, HSD17B12, ACACA, FIGNL1, UAP1L1, BPNT1, NDUFV1, NADK, NDUFA8, RRM1, TGFB1, UQCC3, MDH1, BAD, IDH2, GFPT1, FMO5, DLG1, UCK1, HOOK2, IMPDH2…	0.00196754
GO:0072521~purine-containing compound metabolic process	56	3.8069340584636304	1.654584041864562E-5	ADK, NUDT1, HTR2A, NUDT5, ACSM2B, HK1, MT-ND1, MACROD1, CD38, SULT1C4, MCCC2, ADSL, ACOT7, PARP1, PDE4D, OXSM, DCXR, NME3, NME4, PGD, ACLY, SUCLG1, ALDOA, DLD, PRTFDC1, ABCG2, GCDH, RPEL1, RPE, AK1, HSD17B4, PDHB, HSD17B12, ACACA, FIGNL1, BPNT1, NDUFV1, NADK, NDUFA8, TGFB1, UQCC3, MDH1, BAD, IDH2, FMO5, SLC2A9, DLG1, HOOK2, IMPDH2, MT-RNR1, NDUFAB1, PPT1, NAXD, PFKM, ITPA, GALK1	0.00242001
GO:0051983~regulation of chromosome segregation	23	1.563562202583277	1.7232183956388703E-5	SMARCD1, PCID2, RMI2, SMARCB1, SMARCD3, UBE2C, NCAPG2, CSNK2A2, ACTL6A, NCAPG, KNL1, ZWINT, AURKB, SMC2, TPR, BUB3, TRIP13, BRD7, RAD18, DLGAP5, CDK5RAP2, ANAPC2, SPC25	0.00246677
GO:0006753~nucleoside phosphate metabolic process	59	4.010876954452753	1.7601069615718016E-5	ADK, HTR2A, NUDT5, ACSM2B, HK1, MT-ND1, CD38, SULT1C4, MCCC2, ADSL, ACOT7, PARP1, PDE4D, OXSM, DCXR, NME3, NME4, PGD, ACLY, NT5C3B, UPRT, SUCLG1, UMPS, ALDOA, DLD, PRTFDC1, GCDH, RNASEH2B, RPEL1, NAXE, CNP, RPE, AK1, HSD17B4, PDHB, HSD17B12, ACACA, FIGNL1, BPNT1, NDUFV1, NADK, NDUFA8, RRM1, TGFB1, UQCC3, MDH1, BAD, IDH2, FMO5, DLG1, UCK1, HOOK2, IMPDH2, NDUFAB1, PPT1, NAXD, PFKM, ITPA, GALK1	0.00246708
GO:1901990~regulation of mitotic cell cycle phase transition	44	2.991162474507138	2.1567703516565464E-5	KLHL18, SMARCD1, CDKN1A, RNASEH2B, SMARCB1, SMARCD3, MEPCE, DBF4B, PKMYT1, AURKB, BABAM1, CCND3, ORC1, TPR, AKT1, TOPBP1, BUB3, BRD7, CDK5RAP3, DLGAP5, CDK5RAP2, BRD4, RRM1, PCID2, TGFB1, CDKN2C, TPRA1, ATAD5, UBE2C, ACTL6A, KNL1, ZWINT, PML, INIP, DDB1, GFI1B, DLG1, TFAP4, CDK6, CCNG1, CDK2, TRIP13, EZH2, SPC25	0.00291612
GO:0007346~regulation of mitotic cell cycle	57	3.8749150237933376	4.186972149239058E-5	CDKN1C, MDC1, CDKN1A, BTG1, SMARCB1, BABAM1, CCND3, EME1, AKT1, TOPBP1, CDK5RAP3, DLGAP5, CDK5RAP2, PCID2, TPRA1, DUSP3, SPHK1, USP2, ACTL6A, KNL1, INIP, DDB1, ANAPC2, KLHL18, SMARCD1, RNASEH2B, SMARCD3, POLDIP2, MEPCE, DBF4B, PKMYT1, AURKB, ORC1, TPR, BUB3, BRD7, BRD4, STAT5A, RRM1, TGFB1, CDKN2C, ATAD5, UBE2C, MOK, ZWINT, PML, PPP1CA, GFI1B, DLG1, TFAP4, CDK6, CCNG1, CDK2, TRIP13, SPC25, EZH2, …	0.00512181
