# Supplementary material for: Sabotaged Integral HSC Heterogeneity Underlies Essential Thrombocythemia Development
Source: Adv Sci (Weinh). 2025 Nov 21;13(7):e05249. doi: 10.1002/advs.202505249 (PMC12866761; doi:10.1002/advs.202505249)
Supplement: Supplementary file 5 — Supplemental Table 3 [file ADVS-13-e05249-s004.xlsx]

## Sheet: Sheet1
Table S3. Gene sets used for data analysis

## Sheet: Sheet2
Horton SREBF Targets(PMID:14512514)	GOBP Regulation Of SREBF Signaling Pathway(GO:2000638)	WP SREBF Signaling(WP1982)	Reactome Activation Of Gene Expression By SREBF(R-HSA-2426168)	Reactome Regulation Of Cholesterol Biosynthesis By SREBF(R-HSA-1655829)	GOBP STORE OPERATED CALCIUM ENTRY(GO:0002115)	SREBF signaling(compiled from public database searches)	Mk primed gene set(PMID: 23934107)	WP Cell Cycle(WP179)	Reactome Cell Cycle (R-HSA-1640170 )	Cell Cycle-Overlaped( from KEGG, Reactome and GOBP)	Hallmark MTORC1 Signaling(PMID: 26771021)	Hallmark Oxidative Phosphorylation(PMID: 26771021)	Hallmark Fatty Acid Metabolism(PMID: 26771021)	ATP synthesis(core components of the mitochondrial ATP synthase )	Kegg Cell Cycle(hsa04110)	Malignancy-associated genes(union of DEGs obtained from comparing mutated to non-mutated HSCs within each driver mutation cohort)	Reactome Chemokine Receptors Bind Chemokines(R-HSA-380108)	GOBP Cell Chemotaxis(GO:0060326)	GOBP_Response to chemokines(GO:1990868)	GOBP Regulation of Lymphocyte proliferation（GO:0050670）	Young HSC signature(Top 200 genes)(PMID: 31085557)
related to F1	related to F1	related to F1	related to F1	related to F1	related to F1	related to F1	related to F1,F2,F4	related to F2	related to F2	related to F2	related to F2	related to F2	related to F2	related to F2	related to F4	related to F4	related to F5	related to F5	related to F5	related to F5	related to F5
AACS	AMFR	ACACA	ACACA	ACACA	CASQ1	HMGCS1	TMEM242	ABL1	AAAS	ESPL1	ABCF2	ABCB7	AADAT	ATP5F1	ABL1	IFI6	ACKR2	ABCC1	ACKR1	ABL1	EIF1AY
ACACA	FBXW7	ACLY	ACACB	ACACB	CD84	LDLR	RANGAP1	ANAPC1	ABL1	ORC3	ACACA	ACAA1	ACAA1	ATP5C1	ANAPC1	TNIK	ACKR3	ADAM10	ACKR2	ACTB	LMNA
ACLY	INSIG1	ACSS1	CARM1	CARM1	CRACR2A	LIMA1	ABCA3	ANAPC10	ABRAXAS1	CCNA1	ACLY	ACAA2	ACAA2	ATP5L	ANAPC10	IRF2BP2	ACKR4	ADAM17	ACKR3	ACTL6A	PDE4B
ACSS2	INSIG2	AKT1	CHD9	CHD9	CRACR2B	MBTPS1	CD83	ANAPC11	ACD	EP300	ACSL3	ACADM	ACADL	ATP5G2	ANAPC11	NDUFA8	CCL1	ADAM8	ACKR4	ACTL6B	BCL6
ALDOC	SPRING1	AMFR	CREBBP	CREBBP	EFHB	MBTPS2	SUCO	ANAPC13	ACTR1A	CCNB1	ACTR2	ACADSB	ACADM	ATP5B	ANAPC13	ZNF326	CCL11	ADGRE2	CCL1	ADA	BCL3
CYP51A1	TMED2	ATF6	CYP51A1	CYP51A1	GRAMD2A	SCAP	PPP1R15B	ANAPC2	AHCTF1	ANAPC4	ACTR3	ACADVL	ACADS	ATP5G1	ANAPC2	PARP1	CCL13	AGTR1	CCL11	ADAM17	FOSL2
ELOVL6	ZBTB7B	CAMP	DHCR7	DHCR7	HOMER1	SREBF1	EIF2AK2	ANAPC4	AJUBA	TFDP2	ADD3	ACAT1	ACADVL	ATP5H	ANAPC4	EIF2AK2	CCL16	AIF1	CCL13	ADAM8	LDLR
FASN		CDK8	ELOVL6	ELOVL6	HOMER2	SREBF2	TREM1	ANAPC5	AKAP9	CDC25B	ADIPOR2	ACO2	ACAT2	ATP5A1	ANAPC5	NUP98	CCL17	AKIRIN1	CCL14	ADGRG3	SHFM1
FDFT1		CREB1	FASN	FASN	HOMER3	AMFR	IRF3	ANAPC7	AKT1	CDC14A	AK4	AFG3L2	ACO2	ATP5D	ANAPC7	OSBPL8	CCL19	ALOX5	CCL15	AICDA	AC008440.5
FDPS		CYP51A1	FDFT1	FDFT1	JPH4	FBXW7	PPP1R10	ATM	AKT2	STAG2	ALDOA	AIFM1	ACOT2	ATP5G3	ATM	PNRC2	CCL2	ANO6	CCL16	AIRE	RPS4Y1
HMGCS1		DBI	FDPS	FDPS	MIR424	INSIG1	PSIP1	ATR	AKT3	SMC3	ARPC5L	ALAS1	ACOT8	ATP5E	ATR	STAG2	CCL20	ANXA1	CCL18	AMBRA1	RP11-712P20.2
HSD17B7		FASN	GGPS1	GGPS1	MS4A1	INSIG2	SLC26A2	BUB1	ALMS1	PLK1	ASNS	ALDH6A1	ACOX1	ATP5J	BUB1	R3HDM4	CCL21	ARHGEF16	CCL19	ANXA1	TTTY15
IDI1		FDFT1	GPAM	GPAM	ORAI1	SPRING1	JKAMP	BUB3	ANAPC1	SKP1	ATP2A2	ATP1B1	ACSL1	ATP5L2	BUB1B	RTN3	CCL22	ARHGEF5	CCL2	AP3B1	NDUFV2
INSIG1		FDPS	HELZ2	HELZ2	ORAI2	TMED2	IRF2	CCNA1	ANAPC10	CCNE1	ATP5MC1	ATP5F1A	ACSL4	ATP5I	BUB3	ZBTB10	CCL25	ARRB2	CCL21	AP3D1	SOCS3
LDLR		FGF21	HMGCR	HMGCR	ORAI3	ZBTB7B	ALG9	CCNA2	ANAPC11	YWHAE	ATP6V1D	ATP5F1B	ACSL5	ATP5J2	CCNA1	YY1	CCL27	AZU1	CCL22	AQP8	ZFY
LSS		GPAM	HMGCS1	HMGCS1	SARAF	AACS	SEC11A	CCNB1	ANAPC15	CDK1	AURKA	ATP5F1C	ACSM3	USMG5	CCNA2	MEG3	CCL28	BCAR1	CCL23	ARID1A	TIPARP
ME1		GSK3A	IDI1	IDI1	SLC8B1	ACACA	NDEL1	CCNB2	ANAPC16	CDKN1B	BCAT1	ATP5F1D	ACSS1	MT-ATP8	CCNB1	TBC1D15	CCL3	BIN2	CCL24	ARID1B	MOK
PCSK9		HMGCR	LSS	INSIG1	SPG11	ACLY	SPRYD7	CCNB3	ANAPC2	CHEK1	BHLHE40	ATP5F1E	ADH1C	MT-ATP6	CCNB2	PLRG1	CCL3L1	BSG	CCL25	ARID2	MYADM
PMVK		HMGCS1	MED1	INSIG2	SPINK1	ACSS2	PPP1R8	CCND1	ANAPC4	SKP2	BTG2	ATP5MC1	ADH7	C14orf2	CCNB3	TSNAX	CCL3L3	BST1	CCL26	ARMC5	FAM229A
RDH11		IDI1	MTF1	KPNB1	STC2	ALDOC	SSTR4	CCND2	ANAPC5	ORC1	BUB1	ATP5MC2	ADIPOR2		CCND1	SEC61B	CCL4	C1QBP	CCL3	ASCL2	TXLNG2P
SC5D		INS	MVD	LSS	STIM1	CYP51A1	CAPZA2	CCND3	ANAPC7	ATR	CACYBP	ATP5MC3	ADSL		CCND2	S100A6	CCL5	C3AR1	CCL3L3	ATF2	DDX3Y
SQLE		INSIG1	MVK	MBTPS1	STIM2	ELOVL6	PLIN2	CCNE1	ANKLE2	E2F1	CALR	ATP5ME	ALAD		CCND3	IFITM1	CCL7	C5	CCL4	ATG5	NR4A3
STARD4		INSIG2	NCOA1	MBTPS2		FASN	STT3A	CCNE2	ARPP19	CDC25C	CANX	ATP5MF	ALDH1A1		CCNE1	NDUFV2	CCR1	C5AR1	CCL4L2	ATM	PRKY
TM7SF2		KPNB1	NCOA2	MED1		FDFT1	ADK	CCNH	ATM	CDC6	CCNF	ATP5MG	ALDH3A1		CCNE2	BTG3	CCR10	C5AR2	CCL5	ATP7A	RASGEF1B
		LDLR	NCOA6	MTF1		FDPS	XPO4	CDC14A	ATR	SMC1A	CCNG1	ATP5PB	ALDH3A2		CCNH	PRELID2	CCR2	CALCA	CCL7	AXL	RELL1
		LPIN1	NFYA	MVD		HSD17B7	REV3L	CDC14B	ATRIP	DBF4	CCT6A	ATP5PD	ALDH9A1		CDC14A	ADGRE5	CCR3	CALR	CCL8	B2M	UTY
		LPL	NFYB	MVK		IDI1	1700019D03RIK	CDC16	AURKA	MAD2L1	CD9	ATP5PF	ALDOA		CDC14B	WDR11	CCR4	CAMK1D	CCR1	BAD	KLF10
		LSS	NFYC	NCOA1		LSS	ACOX1	CDC20	AURKB	ANAPC7	CDC25A	ATP5PO	AOC3		CDC16	PSMA1	CCR5	CCL1	CCR10	BAK1	USP9Y
		MBTPS1	PMVK	NCOA2		ME1	UBA3	CDC23	B9D2	MCM3	CDKN1A	ATP6AP1	APEX1		CDC20	CD82	CCR6	CCL11	CCR2	BATF	ZBTB21
		MBTPS2	PPARA	NCOA6		PCSK9	DSP	CDC25A	BABAM1	CDKN2D	CFP	ATP6V0B	AQP7		CDC23	HTATIP2	CCR7	CCL13	CCR3	BAX	ARL4C
		MDH1	RXRA	NFYA		PMVK	PCDH7	CDC25B	BABAM2	CDK6	COPS5	ATP6V0C	AUH		CDC25A	FKBP3	CCR8	CCL14	CCR4	BCL11B	SIK1
		MED15	SC5D	NFYB		RDH11	CLDN12	CDC25C	BANF1	PCNA	CORO1A	ATP6V0E1	BCKDHB		CDC25B	MRPL48	CCR9	CCL15	CCR5	BCL2	RARA
		MIR33A	SCD	NFYC		SC5D	MAPK8	CDC27	BARD1	MAD1L1	CTH	ATP6V1C1	BLVRA		CDC25C	MDK	CCRL2	CCL16	CCR6	BCL3	CSRNP1
		MIR33B	SMARCD3	PMVK		SQLE	HS1BP3	CDC45	BIRC5	CDC26	CTSC	ATP6V1D	BMPR1B		CDC26	FERMT3	CX3CL1	CCL17	CCR7	BCL6	NFIL3
		MTOR	SP1	PPARA		STARD4	CTNNB1	CDC6	BLM	CCND1	CXCR4	ATP6V1E1	BPHL		CDC27	LINC00963	CX3CR1	CCL18	CCR8	BLNK	SKIL
		MVD	SQLE	RAN		TM7SF2	PEX3	CDC7	BLZF1	RBX1	CYB5B	ATP6V1F	CA2		CDC45	DRAP1	CXCL1	CCL19	CCR9	BMI1	CHMP4BP1
		NFYA	SREBF1	RXRA		ACACB	ZFP148	CDK1	BORA	E2F4	CYP51A1	ATP6V1G1	CA4		CDC6	DLD	CXCL10	CCL2	CCRL2	BMP4	DBF4
		NR1H2	SREBF2	SAR1B		CARM1	DLG2	CDK2	BRCA1	ATM	DAPP1	ATP6V1H	CA6		CDC7	CMC1	CXCL11	CCL20	CIB1	BRAF	EMP1
		PIK3CA	TBL1X	SC5D		CHD9	TACC3	CDK4	BRCA2	CDK4	DDIT3	BAX	CBR1		CDK1	ORAI1	CXCL12	CCL21	CMKLR1	BRD2	KDM5D
		PPARG	TBL1XR1	SCAP		CREBBP	ZFP956	CDK6	BRCC3	MCM5	DDIT4	BCKDHA	CBR3		CDK2	MPHOSPH8	CXCL13	CCL22	CX3CL1	BRD4	CASZ1
		PPARGC1B	TGS1	SCD		DHCR7	ZFP106	CDK7	BRIP1	ANAPC1	DDX39A	BDH2	CD1D		CDK4	NINJ1	CXCL16	CCL23	CX3CR1	BRD7	PIM3
		PRKAA1	TM7SF2	SEC23A		GGPS1	SMC5	CDKN1A	BTRC	SFN	DHCR24	CASP7	CD36		CDK6	BCL2L13	CXCL2	CCL24	CXCL10	BTK	STK17B
		PRKAA2		SEC24A		GPAM	GART	CDKN1B	BUB1	RBL2	DHCR7	COX10	CEL		CDK7	KAT7	CXCL3	CCL25	CXCL11	BTN2A2	PHTF1
		PRKAB1		SEC24B		HELZ2	NKIRAS1	CDKN1C	BUB1B	CDC20	DHFR	COX11	CIDEA		CDKN1A	DNAJC19	CXCL5	CCL26	CXCL12	C17orf99	SLC22A4
		PRKAB2		SEC24C		HMGCR	OSBPL9	CDKN2A	BUB3	E2F5	EBP	COX15	CPOX		CDKN1B	SUCLG1	CXCL6	CCL27	CXCL13	CAMK4	PER1
		PRKACA		SEC24D		MED1	ZC3H15	CDKN2B	CABLES1	CDKN2B	EDEM1	COX17	CPT1A		CDKN1C	RAB2A	CXCL8	CCL28	CXCL6	CARD11	CNTNAP2
		PRKAG1		SMARCD3		MTF1	AHR	CDKN2C	CC2D1B	MYC	EEF1E1	COX4I1	CPT2		CDKN2A	VPS29	CXCL9	CCL3	CXCL9	CBFB	CD97
		PRKAG2		SP1		MVD	THBS1	CDKN2D	CCNA1	ORC5	EGLN3	COX5A	CRAT		CDKN2B	CD34	CXCR1	CCL3L1	CXCR1	CCL19	RFX2
		PRKAG3		SQLE		MVK	MEF2C	CHEK1	CCNA2	CCNA2	EIF2S2	COX5B	CRYZ		CDKN2C	TAX1BP1	CXCR2	CCL3L3	CXCR2	CCR2	ATP2B1
		RBP4		SREBF1		NCOA1	UGDH	CHEK2	CCNB1	BUB1	ELOVL5	COX6A1	CYP1A1		CDKN2D	DECR1	CXCR3	CCL4	CXCR3	CCR6	ARNTL
		RNF139		SREBF2		NCOA2	ZFP397	CUL1	CCNB2	CCND3	ELOVL6	COX6B1	CYP4A11		CHEK1	MPL	CXCR4	CCL5	CXCR4	CCR7	CCDC9
		SAR1A		TBL1X		NCOA6	STRN3	DBF4	CCND1	PTTG1	ENO1	COX6C	CYP4A22		CHEK2	GLTP	CXCR5	CCL7	CXCR5	CCR9	ADNP2
		SAR1B		TBL1XR1		NFYA	ID2	E2F1	CCND2	ANAPC10	EPRS1	COX7A2	D2HGDH		CREBBP	SELENOK	CXCR6	CCL8	CXCR6	CD19	TP53INP1
		SCAP		TGS1		NFYB	LRP11	E2F2	CCND3	CDC7	ERO1A	COX7A2L	DECR1		CUL1	GIMAP2	PF4	CCN3	DOCK8	CD1D	GATS
		SCARB1		TM7SF2		NFYC	CPSF7	E2F3	CCNE1	WEE1	ETF1	COX7B	DHCR24		DBF4	EEF2	PPBP	CCR1	DUSP1	CD2	PTS
		SCD				PPARA	AMMECR1L	E2F4	CCNE2	CUL1	FADS1	COX7C	DLD		E2F1	ATP5F1E	XCL1	CCR2	EDN1	CD27	CD48
		SEC13				RXRA	LETM1	E2F5	CCNH	BUB3	FADS2	COX8A	DLST		E2F2	EIF4E	XCL2	CCR5	ENTREP1	CD28	KLF6
		SEC23A				SCD	GRSF1	EP300	CCP110	CDC27	FDXR	CPT1A	ECH1		E2F3	SKAP1	XCR1	CCR6	FOXC1	CD3D	DYNLT1
		SEC23B				SMARCD3	RORC	ESPL1	CDC14A	YWHAG	FGL2	CS	ECHS1		E2F4	SESN3		CCR7	GPR17	CD3E	EZR
		SEC24A				SP1	COX15	FZR1	CDC16	ANAPC11	FKBP2	CYB5A	ECI1		E2F5	H2AZ1		CD300H	GPR35	CD3G	SYAP1
		SEC24B				TBL1X	SLC35A1	GADD45A	CDC20	ANAPC2	G6PD	CYB5R3	ECI2		EP300	UROD		CD74	GPR75	CD4	UBE2B
		SEC24C				TBL1XR1	CAR13	GADD45B	CDC23	ORC2	GAPDH	CYC1	EHHADH		ESPL1	LEO1		CH25H	HIF1A	CD40LG	HIC2
		SEC24D				TGS1	DESI2	GADD45G	CDC25A	MDM2	GBE1	CYCS	ELOVL5		FZR1	SACS		CHGA	JAK2	CD46	CTC-534A2.2
		SEC31A				KPNB1	CD84	GSK3B	CDC25B	TFDP1	GCLC	DECR1	ENO2		GADD45A	RRP8		CKLF	LOX	CD74	JOSD1
		SEC31B				RAN	FLI1	HDAC1	CDC25C	CCNB2	GGA2	DLAT	ENO3		GADD45B	KRIT1		CMKLR1	LRCH1	CD79A	TYW5
		SIRT1				SAR1B	SNAPC5	HDAC2	CDC26	MCM7	GLA	DLD	EPHX1		GADD45G	COX14		CNR2	LYN	CD79B	CWC25
		SP1				SEC23A	TRPC1	MAD1L1	CDC27	STAG1	GLRX	DLST	ERP29		GSK3B	FADS1		CORO1A	MIR101-1	CD80	SMOX
		SQLE				SEC24A	AEBP2	MAD2L2	CDC45	SMC1B	GMPS	ECH1	ETFDH		HDAC1	DDIT4		CORO1B	MIR20A	CD83	USP42
		SREBF1				SEC24B	APH1B	MCM2	CDC6	ABL1	GOT1	ECHS1	FABP1		HDAC2	USP15		CREB3	MPL	CD86	PELI1
		SREBF2				SEC24C	TMEM47	MCM3	CDC7	CCNE2	GPI	ECI1	FABP2		MAD1L1	NAMPT		CRK	OXSR1	CD8A	YOD1
		YY1				SEC24D	CHMP2B	MCM4	CDCA5	CDC45	GSK3B	ETFA	FASN		MAD2L1	C9orf43		CRKL	PADI2	CDH17	BIN3
							NRG4	MCM5	CDCA8	CDK7	GSR	ETFB	FH		MAD2L2	SFXN1		CSF1	PTK2B	CDK6	FAM91A1
							TSN	MCM6	CDK1	CHEK2	GTF2H1	ETFDH	FMO1		MCM2	ROMO1		CSF1R	RBM15	CEBPG	DDIT4
							SEC63	MCM7	CDK11A	MCM2	HK2	FDX1	G0S2		MCM3	TXLNG		CSF3R	RHOA	CHD7	MAFF
							SDF4	MDM2	CDK11B	PKMYT1	HMBS	FH	GABARAPL1		MCM4	MAP3K5		CTSG	RIPOR1	CLCF1	SAMD8
							EPHX1	MYC	CDK2	MCM4	HMGCR	FXN	GAD2		MCM5	WDR33		CX3CL1	RIPOR2	CLEC4D	THEMIS2
							RRP15	ORC1	CDK4	RB1	HMGCS1	GLUD1	GAPDHS		MCM6	UTRN		CX3CR1	RNF113A	CLEC4E	NAA38
							TMEM69	ORC2	CDK5RAP2	ANAPC5	HPRT1	GOT2	GCDH		MCM7	PLCB4		CXADR	ROBO1	CLEC4G	SIAH1
							ITSN2	ORC3	CDK6	CDK2	HSP90B1	GPI	GLUL		MDM2	SDAD1		CXCL1	SH2B3	CLPTM1	B3GNT5
							ARMC8	ORC4	CDK7	BUB1B	HSPA4	GPX4	GPD1		MYC	MT-ATP6		CXCL10	SLC12A2	CMTM7	OSM
							MSRB3	ORC5	CDKN1A	CCNH	HSPA5	GRPEL1	GPD2		ORC1	ENOX2		CXCL11	SLIT2	CR1	CORO7
							SORBS2	ORC6	CDKN1B	CDKN1C	HSPA9	HADHA	GRHPR		ORC2	CHTF8		CXCL12	SLIT3	CR2	RP11-861A13.4
							VARS2	PCNA	CDKN1C	E2F2	HSPD1	HADHB	GSTZ1		ORC3	EFL1		CXCL13	STAT5A	CRTAM	LINC00176
							RFX3	PKMYT1	CDKN2A	CDC16	HSPE1	HCCS	H2AZ1		ORC4	MLLT6		CXCL14	STK39	CTLA4	BMF
							L2HGDH	PLK1	CDKN2B	TP53	IDH1	HSD17B10	HADH		ORC5	PCGF5		CXCL16	TFF2	CTNNB1	ZNF165
							RDH14	PRKDC	CDKN2C	CDC23	IDI1	HSPA9	HADHB		ORC6	JAML		CXCL17	THPO	CTSL	DDIT3
							TMEM86A	PTTG1	CDKN2D	CDKN1A	IFI30	HTRA2	HAO2		PCNA	PTBP3		CXCL2	TREM2	CYLD	C21orf2
							ABHD18	PTTG2	CDT1	CCND2	IFRD1	IDH1	HCCS		PKMYT1	VPS4B		CXCL3	WBP1L	CYP26B1	BTG3
							BUB1B	RAD21	CENPA	CDKN2C	IGFBP5	IDH2	HIBCH		PLK1	MT-ND4L		CXCL5	WNK1	DCAF1	BSDC1
							UBE2G1	RB1	CENPC	MCM6	IMMT	IDH3A	HMGCL		PRKDC	FBXO9		CXCL6	XCL1	DCLRE1C	SEC61B
							EXO1	RBL1	CENPE	RAD21	INSIG1	IDH3B	HMGCS1		PTTG1	SOCS2-AS1		CXCL8	XCL2	DDRGK1	CDK11A
							KDM5C	RBL2	CENPF	ORC6	ITGB2	IDH3G	HMGCS2		PTTG2	CYSLTR1		CXCL9	XCR1	DLL1	ZNF326
							SDCCAG8	RBX1	CENPH	ORC4	LDHA	IMMT	HPGD		RAD21	NBPF10		CXCR1	ZC3H12A	DLL4	PNO1
							DIP2C	SFN	CENPI	CDKN2A	LDLR	ISCA1	HSD17B10		RB1	ZNF451		CXCR2		DNAJA3	RELB
							RFWD3	SKP1	CENPJ	E2F3	LGMN	ISCU	HSD17B11		RBL1	CYB5R1		CXCR4		DNAJB9	PIK3R1
							INTS6	SKP2	CENPK	RBL1	LTA4H	LDHA	HSD17B4		RBL2	KIFAP3		CXCR5		DOCK10	SPDYA
							ORC3	SMAD2	CENPL	CDC25A	M6PR	LDHB	HSD17B7		RBX1	DHX57		CYP19A1		DOCK11	LRP5L
							RNF214	SMAD3	CENPM	FZR1	MAP2K3	LRPPRC	HSDL2		SFN	HINT2		CYP7B1		DOCK2	SGMS2
							CAMK2D	SMAD4	CENPN		MCM2	MAOB	HSP90AA1		SKP1	TNFSF10		DAPK2		DROSHA	NAP1L4P1
							PRIM2	SMC1A	CENPO		MCM4	MDH1	HSPH1		SKP2	PMF1		DDT		DTX1	IGHM
							TMEM209	SMC1B	CENPP		ME1	MDH2	IDH1		SMAD2	CCDC82		DEFA1		DUSP10	NRAS
							SESTD1	SMC3	CENPQ		MLLT11	MFN2	IDH3B		SMAD3	FIP1L1		DEFA1B		EGR1	RPGR
							DNAJC14	STAG1	CENPS		MTHFD2	MGST3	IDH3G		SMAD4	EIF1AX		DEFB103A		EGR3	LMBR1L
							TIAL1	STAG2	CENPT		MTHFD2L	MPC1	IDI1		SMC1A	CAD		DEFB103B		ENTPD7	FASTKD5
							ABCG3	TFDP1	CENPU		NAMPT	MRPL11	IL4I1		SMC1B	ARL13B		DEFB104A		EOMES	BLOC1S2
							GM45902	TFDP2	CENPW		NFIL3	MRPL15	INMT		SMC3	KIAA1143		DEFB104B		EP300	MAPKAPK2
							PPP1R16B	TGFB1	CENPX		NFKBIB	MRPL34	KMT5A		STAG1	CD74		DEFB109B		ERBB2	RNF125
							SMC1A	TGFB2	CEP131		NFYC	MRPL35	LDHA		STAG2	ANKRD36		DEFB110		EZH2	MUL1
							TAL1	TGFB3	CEP135		NIBAN1	MRPS11	LGALS1		TFDP1	PIK3C3		DEFB114		FADD	CRY1
							SLF1	TP53	CEP152		NMT1	MRPS12	LTC4S		TFDP2	SLC9A9		DEFB124		FANCA	SYTL3
							KIF1C	TTK	CEP164		NUFIP1	MRPS15	MAOA		TGFB1	EMC8		DEFB130A		FANCD2	GLTP
							C3AR1	WEE1	CEP192		NUP205	MRPS22	MCEE		TGFB2	POMT1		DEFB130B		FBXO7	HIF1A
							FAM114A2	WEE2	CEP250		NUPR1	MRPS30	MDH1		TGFB3	STAT4		DEFB133		FCER1G	SBDSP1
							DFNA5	YWHAB	CEP290		P4HA1	MTRF1	MDH2		TP53	OGFOD2		DEFB4A		FCGR2B	ENPP4
							PGRMC1	YWHAE	CEP41		PDAP1	MTRR	ME1		TTK	RBBP7		DNM1L		FCRL3	TTTY10
							FAM160B1	YWHAG	CEP57		PDK1	MTX2	METAP1		WEE1	LCDR		DOCK4		FGL2	BTBD3
							LIPA	YWHAH	CEP63		PFKL	NDUFA1	MGLL		WEE2	TRIP12		DPEP1		FLT3	SLC43A2
							GAPVD1	YWHAQ	CEP70		PGK1	NDUFA2	MIF		YWHAB	STK4		DPP4		FNIP1	RELT
							4932438A13RIK	YWHAZ	CEP72		PGM1	NDUFA3	MIX23		YWHAE	ATPAF1		DUSP1		FOSL2	PTPRD
							CFDP1	ZBTB17	CEP76		PHGDH	NDUFA4	MLYCD		YWHAG	KDM5A		EDN1		FOXJ1	ILKAP
							GEN1		CEP78		PIK3R3	NDUFA5	NBN		YWHAH	INTS8		EDN2		FOXN1	ARL5B
							RNMT		CETN2		PITPNB	NDUFA6	NCAPH2		YWHAQ	FAM32A		EDN3		FOXO3	RNF7
							ALCAM		CHEK1		PLK1	NDUFA7	NSDHL		YWHAZ	ERMP1		EDNRB		FOXP1	FBXO33
							SC5D		CHEK2		PLOD2	NDUFA8	NTHL1		ZBTB17	RGPD5		EGR3		FOXP3	RAB18
							RHOT1		CHMP2A		PNO1	NDUFA9	ODC1			KRR1		ELMO2		FUT7	LATS2
							RBMX2		CHMP2B		PNP	NDUFAB1	OSTC			UVSSA		EPHA2		FZD5	RP11-348P10.2
							ENSA		CHMP3		POLR3G	NDUFB1	PCBD1			CD81		EPHB1		FZD7	FAM3C
							AP3M1		CHMP4A		PPA1	NDUFB2	PDHA1			ATP5PD		F2RL1		FZD8	REL
							TRMT6		CHMP4B		PPIA	NDUFB3	PDHB			CIITA		F7		FZD9	BAG3
							MAP2K1		CHMP4C		PPP1R15A	NDUFB4	PPARA			KIF2A		FCER1G		GAS6	PLEKHO1
							PANK2		CHMP6		PRDX1	NDUFB5	PRDX6			PAPSS1		FFAR2		GATA3	CTD-2006C1.2
							MTCH2		CHMP7		PSAT1	NDUFB6	PSME1			KRT18		FGF1		GBA1	SUB1
							DGCR8		CHTF18		PSMA3	NDUFB7	PTPRG			ZDHHC13		FGF16		GLI2	DDA1
							GP1BB		CHTF8		PSMA4	NDUFB8	PTS			FADS2		FGF18		GLI3	IRS2
							TXNDC12		CKAP5		PSMB5	NDUFC1	RAP1GDS1			HLA-DQB1		FGF2		GPR18	RP11-676M6.1
							NGLY1		CKS1B		PSMC2	NDUFC2	RDH11			FXN		FGF4		GPR183	RIOK3
							CDC7		CLASP1		PSMC4	NDUFS1	RDH16			CXCL8		FGFR1		GPR89A	RAB11FIP1
							RIPK2		CLASP2		PSMC6	NDUFS2	REEP6			PTPN6		FLT1		GPR89B	RP4-545K15.5
							SRSF7		CLIP1		PSMD12	NDUFS3	RETSAT			NSMCE1		FOLR2		GPS2	COQ10B
							CYP4B1		CLSPN		PSMD13	NDUFS4	S100A10			PARP14		FPR2		HDAC4	ETF1
							RPN1		CNEP1R1		PSMD14	NDUFS6	SDHA			FUBP1		GAB1		HDAC5	SCD
							ZFP239		CNTRL		PSME3	NDUFS7	SDHC			FGD5		GAS6		HDAC9	CSGALNACT2
							PPIC		COP1		PSMG1	NDUFS8	SDHD			CYB5R3		GBF1		HHEX	VIM
							ZFP638		CSNK1D		PSPH	NDUFV1	SERINC1			STMP1		GPR15LG		HLA-DOA	FGFR1
							KAT5		CSNK1E		QDPR	NDUFV2	SLC22A5			FHL1		GPR18		HLA-DRA	ZNF35
							AGBL3		CSNK2A1		RAB1A	NNT	SMS			SSR1		GPR183		HLA-DRB1	ARPC5L
							DNAJC17		CSNK2A2		RDH11	NQO2	SUCLA2			EXOSC9		GPSM3		HLA-G	U2AF1
							GIMAP9		CSNK2B		RIT1	OAT	SUCLG1			ATP5F1C		GREM1		HLX	UBL5
							SFSWAP		CTC1		RPA1	OGDH	SUCLG2			VAMP4		HBEGF		HMGB1	RBM38
							POGLUT1		CTDNEP1		RPN1	OPA1	TDO2			DDX24		HGF		ID2	ATXN1L
							STAU2		CUL1		RRM2	OXA1L	TP53INP2			VAPA		HMGB1		IFNA1	KLF3
							MPDZ		DBF4		RRP9	PDHA1	UBE2L6			BAZ1A		HMGB2		IFNA10	BCL7B
							BAZ1B		DCTN1		SC5D	PDHB	UGDH			WAC-AS1		HOXB9		IFNA13	DLD
							TSPYL1		DCTN2		SCD	PDHX	UROD			YWHAZ		HRG		IFNA14	ZBTB5
							AASDH		DCTN3		SDF2L1	PDK4	UROS			C4orf48		HRH1		IFNA16	FRS2
							PLSCR2		DHFR		SEC11A	PDP1	VNN1			TM2D3		HSD3B7		IFNA17	ARRDC3
							TMEM229B-PS		DIDO1		SERP1	PHB2	XIST			ATP5MK		HSPB1		IFNA2	MIDN
							ODF2L		DKC1		SERPINH1	PHYH	YWHAH			DGKA		IL10		IFNA21	MIR24-2
							SLC10A3		DMC1		SHMT2	PMPCA				ENSG00000228401		IL12A		IFNA4	GMFB
							COMMD3		DNA2		SKAP2	POLR2F				ANKRD12		IL16		IFNA5	DUSP8P5
							LINS1		DSCC1		SLA	POR				MTOR		IL17RA		IFNA6	SNRPF
							PCBP4		DSN1		SLC1A4	PRDX3				GBF1		IL17RC		IFNA7	SECISBP2
							RAB32		DYNC1H1		SLC1A5	RETSAT				JPX		IL1B		IFNA8	NAP1L5
							PELI1		DYNC1I1		SLC2A1	RHOT1				CCT4		IL23A		IFNB1	SRGN
							CCT7		DYNC1I2		SLC2A3	RHOT2				PRPF4B		IL34		IFNE	KLF2
							CHKA		DYNC1LI1		SLC37A4	SDHA				SOCS2		IL4		IFNG	NGDN
							MAPK1IP1L		DYNC1LI2		SLC6A6	SDHB				NBPF20		IL6		IFNK	RB1CC1
							BHLHE40		DYNLL1		SLC7A11	SDHC				NOL7		IL6R		IFNL1	UBALD2
							NFE2L2		DYNLL2		SLC7A5	SDHD				KSR1		ITGA1		IFNW1	PI4K2A
							SIPA1L1		DYRK1A		SLC9A3R1	SLC25A11				RN7SL4P		ITGA9		IHH	SLC9A5
							SLC9A7		E2F1		SORD	SLC25A12				CDH7		ITGB2		IKZF1	ADAM9
							A930012O16RIK		E2F2		SQLE	SLC25A20				CTSS		JAM3		IKZF3	GYPC
							FAM222B		E2F3		SQSTM1	SLC25A3				PSMC5		JAML		IL10	SDE2
							SLC17A5		E2F4		SRD5A1	SLC25A4				LLPH		KDR		IL11	GADD45A
							CCND2		E2F5		SSR1	SLC25A5				SUB1		KIT		IL12B	PTGER4
							MPP6		E2F6		STARD4	SLC25A6				UBXN6		KLRC4-KLRK1		IL12RB1	YPEL5
							RETREG1		EMD		STC1	SUCLA2				SPOUT1		KLRK1		IL15	RP11-159D12.2
							JARID2		EML4		STIP1	SUCLG1				HAAO		LBP		IL15RA	INSIG1
							PRPF38B		ENSA		SYTL2	SUPV3L1				SNAP47		LEF1		IL18	FAM26F
							SOD2		EP300		TBK1	SURF1				ENSG00000234742		LGALS3		IL18R1	NFKBID
							IK		ERCC6L		TCEA1	TCIRG1				FYN		LGALS9		IL1A	TMEM183A
							MRPL13		ESCO1		TES	TIMM10				DGKE		LGMN		IL1B	PPDPF
							RUNX1T1		ESCO2		TFRC	TIMM13				PTBP2		LOX		IL1RL2	TMEM67
							ANAPC4		ESPL1		TM7SF2	TIMM17A				FCER1A		LPAR1		IL2	AC013394.2
							NABP1		EXO1		TMEM97	TIMM50				ENSG00000286185		LYN		IL21	RP11-582J16.5
							EFNB2		FBXL18		TOMM40	TIMM8B				CDV3		LYST		IL23A	PPP1R2
							HERPUD1		FBXL7		TPI1	TIMM9				ENSG00000257176		MAPK1		IL23R	DNAJB9
							IST1		FBXO5		TRIB3	TOMM22				PRELID3B		MAPK3		IL27	CEP95
							BECN1		FBXW11		TUBA4A	TOMM70				SVIP		MCU		IL2RA	KIAA0232
							ZFP606		FEN1		TUBG1	UQCR10				SVOPL		MDK		IL2RG	HECA
							XPR1		FGFR1OP		TXNRD1	UQCR11				COX20		MET		IL36B	CCDC124
							ARHGAP33		FKBP6		UBE2D3	UQCRB				USP12		MICOS10-NBL1		IL4	LANCL2
							STK17B		FKBPL		UCHL5	UQCRC1				PLIN3		MIF		IL4I1	RNF10
							RHOBTB3		FOXM1		UFM1	UQCRC2				STAMBP		MIR149		IL4R	RP11-212P7.2
							PTCH1		FZR1		UNG	UQCRFS1				GPATCH11		MIR15A		IL6	DUSP11
							ESYT2		GAR1		USO1	UQCRH				SERINC1		MIR16-1		IL6R	RAB2B
							MAP1B		GINS1		VLDLR	UQCRQ				H1-0		MIR223		IL7	ZBTB26
							EBNA1BP2		GINS2		WARS1	VDAC1				ASPSCR1		MIR34A		IL7R	LINC00984
							RAB13		GINS3		XBP1	VDAC2				XRCC5		MIR424		IL9	LIMD2
							TPD52		GINS4		YKT6	VDAC3				OIP5-AS1		MMP2		INHA	C1QTNF4
							AP3M2		GMNN							GNA15		MMP28		INHBA
							HIPK1		GOLGA2							CD164		MOSPD2		INPP5D
							ETV5		GORASP1							ELF1		MPP1		IRF1
							PCGF3		GORASP2							MTLN		MSMP		IRF2BP2
							PLAGL2		GSK3B							MIF4GD		MSTN		IRF4
							FAM26F		GTSE1							RBM27		MTUS1		IRF8
							NPY1R		H2AB1							CEP164		NBL1		ITFG2
							ZFP655		H2AC14							EDF1		NCKAP1L		ITGA4
							LRRK1		H2AC18							ENSG00000288681		NEDD9		ITGB1
							SF3B6		H2AC19							CDK4		NINJ1		ITK
							EP300		H2AC20							DCAF7		NOD2		ITM2A
							ERP27		H2AC4							GIGYF2		NOTCH1		ITPKB
							TLK2		H2AC6							TEX10		NR4A1		JAG2
							DSC2		H2AC7							SFT2D2		NRP1		JAK1
							NUDT7		H2AC8							ALDH3B1		NUP85		JAK3
							RORA		H2AJ							VTI1B		OXSR1		JMJD6
							CCM2L		H2AX							POLR3GL		P2RX4		JUNB
							PLXDC2		H2AZ1							HNRNPH2		PADI2		KAT2A
							TVP23B		H2AZ2							PRSS57		PARVA		KAT5
							GALNT7		H2BC1							CD69		PDE4B		KAT7
							TERF2		H2BC10							ODF3B		PDGFB		KDELR1
							MECOM		H2BC11							DCTN2		PDGFD		KIT
							SMAD1		H2BC12							XPOT		PDGFRA		KLF6
							TMEM30A		H2BC13							SEPTIN2		PDGFRB		KLHL25
							ERCC6L2		H2BC14							GART		PF4		KLRC1
							ALS2CL		H2BC15							GNA12		PF4V1		KMT2A
							SRA1		H2BC17							CCDC14		PGF		LAG3
							NDUFAF5		H2BC21							SNHG32		PIK3CD		LCK
							BTF3L4		H2BC3							PRPF38B		PIK3CG		LEF1
							UBA6		H2BC4							YTHDC1		PIKFYVE		LEP
							PSMD5		H2BC5							THUMPD3-AS1		PIP5K1A		LEPR
							PTS		H2BC6							MT2A		PIP5K1C		LFNG
							CASP12		H2BC7							RBM43		PLA2G1B		LGALS1
							SIKE1		H2BC8							HOXB2		PLA2G7		LGALS9
							SEC16A		H2BC9							AC005332.8		PLEC		LIG4
							MYLK		H2BS1							KRI1		PLEKHG5		LILRB2
							PIK3C2A		H2BU1							PHLDB2		PLXNB3		LILRB4
							RGMB		H3-3A							LIN7B		PPBP		LIPA
							TIMM21		H3-3B							GIT2		PPIA		LMBR1L
							FEM1B		H3-4							RPS9		PPIB		LOXL3
							VPS37A		H3C1							LRPAP1		PREX1		LRRC8A
							MEG3		H3C10							ENSG00000229425		PRKCD		LY6D
							KLHDC2		H3C11							DAPK1		PRKCQ		LY9
							MNAT1		H3C12							FOSL1		PRKD1		LYL1
							RELL1		H3C13							PRMT7		PRKD2		MAFB
							ELOA		H3C14							CCDC115		PRSS56		MALT1
							EHHADH		H3C15							RASSF1		PTK2		MDK
							SDAD1		H3C2							HMGXB4		PTK2B		MEN1
							ETAA1		H3C3							RSBN1L		PTN		MERTK
							GZF1		H3C4							BOLA2B		PTPRO		METTL3
							AGO3		H3C6							SLC2A1		RAB13		MFNG
							FAM76B		H3C7							ATP5PF		RAC1		MIR17HG
							CTNNA1		H3C8							PHF21A		RAC2		MIR21
							FAIM		H4-16							RNPEPL1		RARRES2		MIR30B
							GINS3		H4C1							SYAP1		RHOG		MMP14
							GTF2E1		H4C11							PMF1-BGLAP		RIN3		MR1
							PDK4		H4C12							CASP3		RIPOR2		MS4A1
							ZFP764		H4C13							TNRC6B		RPL13A		MSH2
							ST6GAL1		H4C14							TNNT1		RPS19		MTOR
							CRBN		H4C15							KLHL24		S100A12		MYB
							SLC12A9		H4C2							FAM200B		S100A14		NCAPH2
							CMSS1		H4C3							FAAP20		S100A7		NCKAP1L
							GMEB2		H4C4							RAP1GDS1		S100A8		NDFIP1
							CTDP1		H4C5							PTPRC		S100A9		NFAM1
							RNF115		H4C6							PLPBP		S1PR1		NFATC3
							SPATA2		H4C8							MMP2		SAA1		NFIL3
							SYP		H4C9							HAUS2		SBDS		NFKBID
							2810004N23RIK		HAUS1							SLC30A9		SCG2		NFKBIZ
							ZMAT1		HAUS2							BCL2L12		SEMA5A		NHEJ1
							MORC4		HAUS3							BLOC1S1		SERPINE1		NKAP
							GPRASP1		HAUS4							STT3A		SFTPD		NKX2-3
							TRP53RKB		HAUS5							HDDC2		SLAMF1		NLRP3
							HERC4		HAUS6							RTN4		SLAMF8		NOTCH2
							PTPN14		HAUS7							DDT		SLC12A2		NRARP
							WWC2		HAUS8							BUB3		SLC8B1		NTRK1
							NIP7		HDAC1							ARV1		SLIT2		ONECUT1
							EZH1		HDAC8							TMBIM4		SMOC2		OPA1
							GOLGA1		HERC2							COPS6		SPI1		PATZ1
							ASB4		HJURP							CYBA		SRP54		PAX5
							TBCEL		HMMR							RPL10P9		STAP1		PBRM1
							SLC3A1		HSP90AA1							KDM5B		STK39		PBX1
							CYP39A1		HSP90AB1							NFE2		SWAP70		PCID2
							UHRF2		HSPA2							PCMTD2		SYK		PCK1
							CDK5RAP1		HUS1							TOP1MT		TAFA4		PDP2
							FN3K		INCENP							CHORDC1		TGFB2		PGLYRP1
							UFL1		IST1							C2orf49		THBS1		PGLYRP2
							WDR37		ITGB3BP							AASDH		THBS4		PGLYRP3
							GLG1		JAK2							STXBP2		TIRAP		PHF10
							ACADSB		KAT5							STN1		TMEM102		PHF14
							CHST2		KIF18A							SMC2		TMSB4X		PIK3CD
							RAN		KIF20A							PTPN18		TNFAIP6		PIK3R1
							PEX13		KIF23							TMEM42		TNFRSF11A		PIK3R2
							DNAJA3		KIF2A							TMX4		TNFSF11		PIK3R3
							LRRN1		KIF2B							CCDC28B		TNFSF14		PIK3R6
							SLC16A1		KIF2C							NDUFAB1		TNFSF18		PKNOX1
							FSTL1		KMT5A							GALK1		TPBG		PLA2G2D
							ZFP451		KNL1							INIP		TREM1		PLCG2
							GMNN		KNTC1							PTPRE		TRPM2		PLCL2
							MAN1A2		KPNB1							RFC2		TRPM4		PNP
							IFI44		LBR							ENSG00000274104		TRPV4		POU2AF1
							HNRNPDL		LCMT1							MRPL1		VAV1		PPP2R3C
							SNIP1		LEMD2							CMSS1		VAV3		PPP3CB
							4921507P07RIK		LEMD3							HMGN1		VCAM1		PRDM1
							CYP7B1		LIG1							PLEK		VEGFA		PRDX2
							IFIT2		LIN37							FAHD1		VEGFB		PRELID1
							STK3		LIN52							ENSG00000279879		VEGFC		PREX1
							EXOC2		LIN54							SSBP3		VEGFD		PRKCZ
							BTBD7		LIN9							HACL1		WNK1		PRKDC
							PUS7L		LMNA							HTR1F		WNT5A		PRR7
							NDRG2		LMNB1							BRCA1		XCL1		PSG9
							FBXO32		LPIN1							AHSA1		XCL2		PSMB11
							MID2		LPIN2							METTL9		ZNF580		PTGER4
							THNSL1		LPIN3							ITM2B				PTK2B
							PPP4R3B		LYN							ACTL6A				PTPN2
							GNPNAT1		MAD1L1							EIF4G3				PTPN22
							D230025D16RIK		MAD2L1							NUP188				PTPN6
							POLR3K		MAPK1							ENSG00000268403				PTPRC
							DLAT		MAPK3							BAZ1B				PTPRJ
							PTPA		MAPRE1							IMPDH2				RABL3
							TTLL1		MASTL							ATAD2				RAG1
							CNKSR3		MAU2							EIF3J-DT				RAG2
							SELP		MAX							HACD3				RARA
							SPICE1		MCM10							JKAMP				RASGRP1
							RHOJ		MCM2							PHF6				RBPJ
							FKBP5		MCM3							PPP1R14B				RC3H1
							TOX		MCM4							SNRPA1				RC3H2
							RBMX		MCM5							SNRNP70				RELB
							ASPH		MCM6							RPP40				RHOA
							CPQ		MCM7							ANKH				RHOH
							USO1		MCM8							ACAT1				RIPK2
							PSMB7		MCPH1							ELP6				RIPK3
							KCTD3		MDC1							FTO				RNF41
							ZFP322A		MDM2							TIMM10				RORA
							ZMPSTE24		MDM4							OXLD1				RORC
							FOXA3		MIS12							EID2B				RPL22
							ATP6V0A1		MIS18A							POLR2K				RPS6
							RIOK3		MIS18BP1							MFF				RSAD2
							UBLCP1		MLH1							MDH1				RUNX1
							FAM129B		MLH3							RAD23B				RUNX2
							TFPI		MNAT1							UBE2C				RUNX3
							PTN		MND1							RPL7L1				SART1
							ABCA1		MRE11							EXOSC7				SASH3
							RAB22A		MSH4							EZH2				SEMA4A
							IDH3A		MSH5							PCMT1				SFRP1
							AP5M1		MYBL2							SLC25A5				SH3RF1
							SNAPC1		MYC							NOPCHAP1				SHB
							POLB		MZT1							MCM7				SHH
							ZFP24		MZT2A							QDPR				SLAMF1
							ZFP189		MZT2B							HNRNPDL				SLAMF6
							TOR1AIP2		NBN							POLE3				SLAMF8
							TCF12		NCAPD2							HSPD1				SLC25A5
							IFT81		NCAPD3							CSTF3				SLC39A7
							TDRD7		NCAPG							POLDIP2				SLC46A2
							TWSG1		NCAPG2							PRKCI				SLC4A2
							SLU7		NCAPH							MRPL12				SMAD7
							CYTH3		NCAPH2							ITPA				SMARCA2
							RILPL1		NDC1							ZNF226				SMARCA4
							VOPP1		NDC80							DHX38				SMARCB1
							FAM122B		NDE1							JTB				SMARCC1
							UQCRC2		NDEL1							MRPL14				SMARCC2
							PABPN1		NEDD1							HOOK2				SMARCD1
							CPEB2		NEK2							CCNB1IP1				SMARCD2
							RMI1		NEK6							BOD1L1				SMARCD3
							FZD4		NEK7							XIST				SMARCE1
							ETS2		NEK9							TWF1				SOCS1
							GPRIN3		NHP2							TAF12				SOCS3
							EYA4		NINL							SSB				SOCS5
							CMC2		NIPBL							FANCL				SOD1
							SLC20A1		NME7							RPA1				SOS1
							MUT		NOP10							NPIPA8				SOS2
							NUP88		NPM1							IDH2				SOX12
							DNTTIP2		NSD2							SH3GLB1				SOX13
							CLU		NSL1							AP1B1				SOX4
							AP4E1		NUDC							ESF1				SP3
							SHROOM2		NUF2							ENSG00000262160				SPI1
							PTPRK		NUMA1							TSPYL4				SPINK5
							SOCS6		NUP107							NCKAP1L				SPN
							DUSP4		NUP133							TSEN15				SRF
							DHX58		NUP153							BCAT2				ST3GAL1
							PFKP		NUP155							HMGN4				STAT3
							CLOCK		NUP160							TNFAIP8				STAT4
							OCLN		NUP188							EFHC1				STAT5B
							PECR		NUP205							LSM4				STAT6
							ENO2		NUP210							MRPL34				STK11
							FADS2		NUP214							RAD18				SYK
							EIF4E		NUP35							VAMP5				SYVN1
							CD55		NUP37							PHF7				TBX21
							GDF3		NUP42							EBPL				TCF3
							DNAAF2		NUP43							FAM216A				TCF7
							CALML4		NUP50							LGALS9				TCIRG1
							FCHO2		NUP54							SNAPC5				TESPA1
							PLEKHB2		NUP58							CRIPT				TGFB1
							MEGF9		NUP62							CMAS				TGFBR2
							USP9X		NUP85							SNRPA				THEMIS
							HMGN5		NUP88							EFTUD2				TLR9
							NFIA		NUP93							ADK				TMEM131L
							TRIB2		NUP98							ACOT7				TMEM98
							SCAPER		ODF2							CALN1				TNFRSF9
							MYCN		OFD1							SEC11C				TNFSF13B
							PRPF6		OIP5							C15orf39				TNFSF4
							2810403A07RIK		OPTN							UXS1				TNFSF8
							RAI14		ORC1							H2BC5				TNFSF9
							ALDH18A1		ORC2							ENSG00000285646				TOP2B
							RPS6KB1		ORC3							WBP2				TOX
							PPM1L		ORC4							MLST8				TP53
							RMND5B		ORC5							PEX16				TPD52
							RBM3		ORC6							LSG1				TRAF3IP2
							SFRP1		PAFAH1B1							METTL26				TSC1
							RABGAP1		PCBP4							ENSG00000289021				TUSC2
							NECTIN3		PCM1							H2AC25				TYRO3
							THAP2		PCNA							MRPL15				USP44
							SHROOM3		PCNT							LYSMD2				VAV1
							ZFP318		PDS5A							IFT80				VCAM1
							CTNND1		PDS5B							SLX4IP				VNN1
							TDRD3		PHF20							LARP1B				VSIR
							ERGIC2		PHF8							RPSA				WNT1
							TMTC2		PHLDA1							DDX21				WNT10B
							FKBP1A		PIAS4							SNX3				WNT4
							METTL2		PIF1							STAT5A				XBP1
							BCL6B		PKMYT1							BZW2				XRCC6
							ZFP62		PLK1							ADAR				YY1
							PAXIP1		PLK4							HTATSF1				ZAP70
							FBXO3		PMF1							ADSL				ZBTB1
							EFL1		POLA1							METAP2				ZBTB16
							NDUFS4		POLA2							STON2				ZBTB7A
							TAF6L		POLD1							MED15				ZBTB7B
							ALDH1A7		POLD2							PXMP2				ZC3H12A
							PIAS1		POLD3							PA2G4				ZC3H8
							ABCA5		POLD4							EIF2AK4				ZEB1
							NCAM2		POLE							RNF2				ZFP36L1
							IRF6		POLE2							LUC7L3				ZFP36L2
							CLEC1A		POLE3							TRAF2				ZFPM1
							PRKCQ		POLE4							NAB1				ZMIZ1
							ZFP521		POM121							TMEM140				ZNF683
							GJA1		POM121C							IFI35
							RPP14		POT1							TXLNGY
							EMC7		PPME1							H1-3
							DDX59		PPP1CB							USP4
							INTS13		PPP1CC							RBM18
							ZFP410		PPP1R12A							NFYC
							RMDN1		PPP1R12B							ETFA
							APH1A		PPP2CA							BACH1
							PPM1A		PPP2CB							CUEDC2
							DTWD1		PPP2R1A							TMEM128
							PDGFC		PPP2R1B							OAS3
							FER		PPP2R2A							ZFAND5
							ITGA4		PPP2R2D							CDK6
							SLC35A3		PPP2R3B							HOXA10-AS
							GEMIN4		PPP2R5A							CDADC1
							ING3		PPP2R5B							SMG7
							PBX3		PPP2R5C							JUP
							CDON		PPP2R5D							TM7SF3
							HAUS6		PPP2R5E							DCTN1
							SCYL3		PRDM9							INTS4
							BBX		PRIM1							DDX39A
							9330182L06RIK		PRIM2							NDUFAF8
							WASHC2		PRKACA							DCXR
							FKTN		PRKAR2B							DGKZ
							TBC1D24		PRKCA							MAP3K7
							AZIN1		PRKCB							CYBC1
							ZFY2		PSMA1							ZYX
							CHUK		PSMA2							PPIP5K2
							TIMP3		PSMA3							UNC13D
							LASP1		PSMA4							LARP1
							TM4SF1		PSMA5							DDI2
							FUCA2		PSMA6							ZNF271P
							ADAM9		PSMA7							RNASET2
							SUGT1		PSMA8							ZNF511
							ABHD5		PSMB1							IFT43
							VWA5A		PSMB10							DDX23
							OXR1		PSMB11							NONO
							TUBB2B		PSMB2							HDHD5
							FYCO1		PSMB3							RRAGA
							CC2D2A		PSMB4							MAP1LC3B
							EMB		PSMB5							UNK
							SBK1		PSMB6							DPP7
							TSPYL4		PSMB7							FAM229B
							EIF4EBP2		PSMB8							CFAP97
							APP		PSMB9							MYCT1
							CHEK1		PSMC1							TNFRSF1A
							BRWD1		PSMC2							ACADVL
							FOSB		PSMC3							GPN3
							PGR		PSMC3IP							SRM
							IGFBP5		PSMC4							PHGDH
							GMDS		PSMC5							RUVBL1
							SPO11		PSMC6							HSD17B12
							SCD1		PSMD1							NPIPA9
							CTSZ		PSMD10							NOP16
							SLC16A12		PSMD11							TUBB4B
							TLR4		PSMD12							WIPI2
							MIS18BP1		PSMD13							CAMKK2
							GBP3		PSMD14							CSNK2B
							JAM2		PSMD2							SHTN1
							TAF5		PSMD3							CUTALP
							NUDCD1		PSMD4							SIK3
							CALM1		PSMD5							MYO5A
							GM45753		PSMD6							NELFCD
							GIMAP4		PSMD7							ADO
							ELAVL1		PSMD8							ILF3-DT
							AMIGO2		PSMD9							VRK3
							TERF2IP		PSME1							GAMT
							WWTR1		PSME2							UBE2J1
							RABEP2		PSME3							ATP2B1-AS1
							DAAM1		PSME4							SLC25A45
							CD38		PSMF1							HIRIP3
							PLXNA2		PTK6							ENSG00000279689
							MRPL35		PTTG1							THAP5
							RAD23B		RAB1A							SAE1
							GBP8		RAB1B							FCER1G
							MYO1D		RAB2A							ENSG00000226824
							DRAM1		RAB8A							ACLY
							SDC1		RAD1							SAMD9
							CPD		RAD17							SNRNP200
							CLCA3A1		RAD21							RTL8C
							PRND		RAD50							CHMP3
							PPM1D		RAD51							TXNL1
							BAG4		RAD51C							FASTKD1
							KLHL13		RAD9A							TRAPPC3
							MYOM1		RAD9B							DMTF1
							ADGRG2		RAE1							PAGR1
							NEO1		RAN							FEZ2
							CLCA3A2		RANBP2							CSE1L
							CAVIN2		RANGAP1							SEPHS2
							VWF		RB1							NDUFAF1
							CHCHD6		RBBP4							RSF1
									RBBP7							WDR13
									RBBP8							MIR222HG
									RBL1							NME3
									RBL2							RAB33B-AS1
									RBX1							VAT1
									RCC1							TPR
									RCC2							MTX2
									REC8							HMGA1
									RFC1							WASH6P
									RFC2							STAG3L4
									RFC3							METTL17
									RFC4							JUN
									RFC5							ATAD5
									RHNO1							PPT1
									RMI1							TOMM7
									RMI2							KAT2A
									RNF168							ARHGAP10
									RNF8							CSNK1A1
									RPA1							PGD
									RPA2							AIP
									RPA3							MGMT
									RPA4							ENSG00000278963
									RPS27							ALDOA
									RPS27A							RDH11
									RRM2							CEP89
									RSF1							DDX56
									RTEL1							RBM28
									RUVBL1							PEBP1
									RUVBL2							SULT1C4
									SDCCAG8							GNA13
									SEC13							HNRNPA1
									SEH1L							SPIN1
									SEM1							GPS2
									SET							PRR14
									SFI1							IDH3B
									SFN							KLHDC2
									SGO1							MCL1
									SGO2							SCNM1
									SIRT2							MAPK1IP1L
									SKA1							TRIM5
									SKA2							PTTG1
									SKP1							BEND5
									SKP2							C1orf162
									SMARCA5							MBD1
									SMC1A							RRAGB
									SMC1B							POLD4
									SMC2							PTPN7
									SMC3							SMIM29
									SMC4							NME4
									SPAST							TNFSF13
									SPC24							COPB2-DT
									SPC25							MCCC2
									SPDL1							UBE2T
									SPO11							SPHK2
									SRC							EEF1G
									SSNA1							PDCD2
									STAG1							MT-RNR1
									STAG2							BSG
									STAG3							MRPL22
									STN1							LTA4H
									SUMO1							ZNF224
									SUN1							ANKZF1
									SUN2							PPP1CA
									SYCE1							ZNF622
									SYCE2							UCK2
									SYCE3							NMRAL1
									SYCP1							SPEF2
									SYCP2							NPDC1
									SYCP3							CD44
									SYNE1							ANXA2
									SYNE2							RWDD2B
									TAOK1							HERC1
									TEN1							EMCN
									TERF1							HSPB1
									TERF2							WASHC4
									TERF2IP							AC010733.2
									TERT							PDCD6
									TEX12							PTTG1IP
									TEX15							CNN2
									TFDP1							PPP1R2
									TFDP2							SQOR
									TINF2							MRPL10
									TK1							FBXO21
									TMPO							CYCS
									TNPO1							ZCCHC6
									TOP2A							TLN1
									TOP3A							KPNA4
									TOPBP1							GLO1
									TP53							USP47
									TP53BP1							ARRDC2
									TPR							SMAD2
									TPX2							ITGB1BP1
									TUBA1A							FCGRT
									TUBA1B							PTRHD1
									TUBA1C							FHL3
									TUBA3C							IRF1
									TUBA3D							ING3
									TUBA3E							SCAMP1-AS1
									TUBA4A							IPO9
									TUBA4B							C4orf3
									TUBA8							KIAA0141
									TUBAL3							OCIAD2
									TUBB							CHD1
									TUBB1							UBE2E3
									TUBB2A							DARS
									TUBB2B							ILF2
									TUBB3							PSMA3
									TUBB4A							RUNX3
									TUBB4B							SP100
									TUBB6							C17orf49
									TUBB8							KIDINS220
									TUBB8B							TMEM18
									TUBG1							SDHD-1
									TUBG2							PDLIM1
									TUBGCP2							RPS10
									TUBGCP3							SQSTM1
									TUBGCP4							NARF
									TUBGCP5							PDCD5
									TUBGCP6							HES1
									TYMS							RAP1B
									UBA52							RSL24D1
									UBB							EIF5
									UBC							UCHL1
									UBE2C							DBNDD2
									UBE2D1							PLP2
									UBE2E1							DDB2
									UBE2I							SNHG15
									UBE2N							TAGLN2
									UBE2V2							BTG1
									UIMC1							NIPSNAP2
									USO1							MTDHP3
									VPS4A							SSBP4
									VRK1							KCNAB2
									VRK2							SSU72
									WAPL							TWISTNB
									WEE1							FAM174A
									WRAP53							UBAC2
									WRN							ARL5B
									XPO1							DSTN
									YWHAB							LEPROTL1
									YWHAE							NUP160
									YWHAG							EMP2
									YWHAH							SERPINB1
									YWHAQ							PDLIM4
									YWHAZ							ENY2
									ZNF385A							MRPS5
									ZW10							CCPG1
									ZWILCH							MGAT1
									ZWINT							REST
																BAZ2B
																SLC8B1
																SLC25A6-Y
																YME1L1
																CKB
																RALA
																SLC40A1
																PFDN1
																CCNG1
																MPHOSPH6
																TMEM43
																AC003681.1
																COA6
																ETHE1
																TMEM91
																ID1
																PIK3CB
																RPAIN
																TBC1D17
																AMZ2P1
																UBL5
																CTSW
																NECAB1
																DNAJC8
																LETM1
																ATP5J
																A1BG
																CYP1A1
																BRK1
																RFC1
																STRBP
																DYNC1LI2
																UPF3A
																CRBN
																GPATCH2L
																PTGES3
																ELOF1
																ETS2
																CYTOR
																CRIP2
																MED10
																TM2D2
																OFD1
																PRSS23
																ARPC1B
																CNN3
																MIR155HG
																CMTM3
																RELA
																BEX1
																DSC2
																YTHDF2
																MPP5
																C11orf58
																BRD8
																SMC4
																CHMP1A
																RGS19
																MGST1
																GSTM3
																CHMP7
																PWP1
																PPP4C
																RIPK2
																AHCYL1
																CELF2
																AHNAK
																XBP1
																UNC50
																RBPMS
																VSIR
																ATP6V1C1
																ARID5A
																CYSTM1
																NFE2L2
																NEK6
																NSRP1
																TFPI
																ASTE1
																PHTF1
																IDS
																SEC62
																IFI16
																DNTTIP2
																ZNF667
																AASDHPPT
																2024-09-07
																ITFG1
																SYNGR2
																AZIN1
																SLC43A3
																CHMP6
																UBE2A
																LEPROT
																TMEM123
																TPT1
																CDC42SE1
																DDHD1
																PPP6R3
																TMEM242
																TM4SF1
																SVIL
																MRPL21
																GSTO2
																PPHLN1
																CDC123
																AFF4
																HLA-DMA
																PDIA6
																OSER1
																PPA2
																MARCKSL1
																ICE2
																CGGBP1
																NOP10
																VIM
																GORASP2
																ZNF431
																CLDND1
																TANK
																MRFAP1L1
																CPNE1
																FAM219B
																ARPC5L
																GSTO1
																CETN2
																LRBA
																BNIP3L
																LAMTOR3
																AC003002.1
																DESI2
																RBM7
																PHF19
																SERTAD1
																2024-03-03
																TMEM258
																CSTB
																RAB33A
																CASP1
																UPP1
																NDUFA12
																SNHG6
																TMEM50A
																AC084033.3
																TMEM126B
																RSRC2
																SARNP
																RAB1A
																UBE2D3
																YBX3
																WBP11
																ATG12
																TM2D1
																EIF2S2
																TTC17
																MT-TT
																CAMLG
																MRPL51
																FBXW9
																SLIRP
																GTF3C6
																BAD
																HEXB
																IL18
																PDS5B
																SLC35B1
																SNRPB2
																RBX1
																SLC30A7
																BEX3
																PFDN4
																SKIL
																BCL11A
																DEDD2
																LAT2
																KDELR2
																TOP2B
																WRNIP1
																DEK
																PEF1
																SFT2D1
																MED19
																CARD19
																EIF3I
																RBM3
																MFNG
																CALCOCO2
																CD9
																LMNA
																SLC48A1
																TXNDC5
																SNHG7
																WSB1
																ELK3
																COMMD6
																RRP15
																GPX1
																MT-TC
																UXT
																OLA1
																ITGA2
																USMG5
																PPA1
																EPC1
																METTL3
																SLC5A3
																DDX46
																REXO2
																UTP23
																ZBED6
																ERGIC2
																HIST1H4C
																CAST
																CEP57
																BEX4
																SPCS1
																MAP2K3
																TSPAN2
																DCAF16
																C20orf96
																ABT1
																HNRNPH3
																AC073548.1
																NCOA4
																EIF3G
																GOLT1B
																TMEM205
																LAPTM4B
																YIPF3
																NUDT21
																ADA
																PDE6G
																FKBP2
																INSIG1
																ERG28
																NXT1
																CAPZB
																ANXA5
																STYXL1
																NDUFA5
																CMAHP
																SDHA
																C18orf21
																ATP2B1
																VDAC2
																NSDHL
																SSFA2
																SEL1L
																BIRC3
																FAM83A
																ZNF638
