# Supplementary material for: Sabotaged Integral HSC Heterogeneity Underlies Essential Thrombocythemia Development
Source: Adv Sci (Weinh). 2025 Nov 21;13(7):e05249. doi: 10.1002/advs.202505249 (PMC12866761; doi:10.1002/advs.202505249)
Supplement: Supplementary file 6 — Supplemental Table 4 [file ADVS-13-e05249-s006.xlsx]

## Sheet: Sheet1
Table S4. Primers, taqman probes and key resources
Table S4a: Primers for TARGET-seq
Table S4b: Primers for RT-qPCR
Table S4c: Key resources

## Sheet: Table S4a
Primers for TAEGET-Seq
short universal primer	AATGATACGGCGACCACCGAGATCTACACTCTTTCCCTACACGAC
illunima-QP2	CAAGCAGAAGACGGCATACGA
TSO	/5Biotin-TEG/AAGCAGTGGTATCAACGCAGAGTACATrGrG+G*(*XNA modification)
ISPCR oligo	AAGCAGTGGTATCAACGCAGAGT
3'P2	GTGACTGGAGTTCAGACGTGTGCTCTTCCGATC
Biotin-full-P2-index1	/5Biotin/CAAGCAGAAGACGGCATACGAGATCGTGATGTGACTGGAGTTCAGACGTGTGCTCTTCCGATC
Biotin-full-P2-index2	/5Biotin/CAAGCAGAAGACGGCATACGAGATACATCGGTGACTGGAGTTCAGACGTGTGCTCTTCCGATC
Biotin-full-P2-index3	/5Biotin/CAAGCAGAAGACGGCATACGAGATGCCTAAGTGACTGGAGTTCAGACGTGTGCTCTTCCGATC
Biotin-full-P2-index4	/5Biotin/CAAGCAGAAGACGGCATACGAGATTGGTCAGTGACTGGAGTTCAGACGTGTGCTCTTCCGATC
Biotin-full-P2-index7	/5Biotin/CAAGCAGAAGACGGCATACGAGATGATCTGGTGACTGGAGTTCAGACGTGTGCTCTTCCGATC
Biotin-full-P2-index8	/5Biotin/CAAGCAGAAGACGGCATACGAGATTCAAGTGTGACTGGAGTTCAGACGTGTGCTCTTCCGATC
Biotin-full-P2-index9	/5Biotin/CAAGCAGAAGACGGCATACGAGATCTGATCGTGACTGGAGTTCAGACGTGTGCTCTTCCGATC
Biotin-full-P2-index17	/5Biotin/CAAGCAGAAGACGGCATACGAGATCTCTACGTGACTGGAGTTCAGACGTGTGCTCTTCCGATC
Biotin-full-P2-index24	/5Biotin/CAAGCAGAAGACGGCATACGAGATGCTACCGTGACTGGAGTTCAGACGTGTGCTCTTCCGATC
Biotin-full-P2-index26	/5Biotin/CAAGCAGAAGACGGCATACGAGATGCTCATGTGACTGGAGTTCAGACGTGTGCTCTTCCGATC
Biotin-full-P2-index101	/5Biotin/CAAGCAGAAGACGGCATACGAGATGTGTATGTGACTGGAGTTCAGACGTGTGCTCTTCCGATC
Biotin-full-P2-index102	/5Biotin/CAAGCAGAAGACGGCATACGAGATGAATGCGTGACTGGAGTTCAGACGTGTGCTCTTCCGATC
Biotin-full-P2-index103	/5Biotin/CAAGCAGAAGACGGCATACGAGATAGAGTAGTGACTGGAGTTCAGACGTGTGCTCTTCCGATC
Biotin-full-P2-index104	/5Biotin/CAAGCAGAAGACGGCATACGAGATAGTCCAGTGACTGGAGTTCAGACGTGTGCTCTTCCGATC
Biotin-full-P2-index105	/5Biotin/CAAGCAGAAGACGGCATACGAGATACCTTAGTGACTGGAGTTCAGACGTGTGCTCTTCCGATC
Biotin-full-P2-index106	/5Biotin/CAAGCAGAAGACGGCATACGAGATCGCCAAGTGACTGGAGTTCAGACGTGTGCTCTTCCGATC
Biotin-full-P2-index107	/5Biotin/CAAGCAGAAGACGGCATACGAGATGTTACCGTGACTGGAGTTCAGACGTGTGCTCTTCCGATC
adaptor	/5Phos/GATCGGAAGAGCACACGTCTGAACTCCAGTCdUACACTCTTTCCCTACACGACGCTCTTCCGATC-s-T
bar1	TCAGACGTGTGCTCTTCCGATCTAACGTGATDDDDDDDDttttttttttttttttttttttttt
bar2	TCAGACGTGTGCTCTTCCGATCTAAACATCGDDDDDDDDttttttttttttttttttttttttt
bar3	TCAGACGTGTGCTCTTCCGATCTATGCCTAADDDDDDDDttttttttttttttttttttttttt
bar4	TCAGACGTGTGCTCTTCCGATCTAGTGGTCADDDDDDDDttttttttttttttttttttttttt
bar5	TCAGACGTGTGCTCTTCCGATCTACCACTGTDDDDDDDDttttttttttttttttttttttttt
bar6	TCAGACGTGTGCTCTTCCGATCTACATTGGCDDDDDDDDttttttttttttttttttttttttt
bar7	TCAGACGTGTGCTCTTCCGATCTCAGATCTGDDDDDDDDttttttttttttttttttttttttt
bar8	TCAGACGTGTGCTCTTCCGATCTCATCAAGTDDDDDDDDttttttttttttttttttttttttt
bar9	TCAGACGTGTGCTCTTCCGATCTCGCTGATCDDDDDDDDttttttttttttttttttttttttt
bar10	TCAGACGTGTGCTCTTCCGATCTACAAGCTADDDDDDDDttttttttttttttttttttttttt
bar11	TCAGACGTGTGCTCTTCCGATCTCTGTAGCCDDDDDDDDttttttttttttttttttttttttt
bar12	TCAGACGTGTGCTCTTCCGATCTAGTACAAGDDDDDDDDttttttttttttttttttttttttt
bar13	TCAGACGTGTGCTCTTCCGATCTAACAACCADDDDDDDDttttttttttttttttttttttttt
bar14	TCAGACGTGTGCTCTTCCGATCTAACCGAGADDDDDDDDttttttttttttttttttttttttt
bar15	TCAGACGTGTGCTCTTCCGATCTAACGCTTADDDDDDDDttttttttttttttttttttttttt
bar16	TCAGACGTGTGCTCTTCCGATCTAAGACGGADDDDDDDDttttttttttttttttttttttttt
bar17	TCAGACGTGTGCTCTTCCGATCTAAGGTACADDDDDDDDttttttttttttttttttttttttt
bar18	TCAGACGTGTGCTCTTCCGATCTACACAGAADDDDDDDDttttttttttttttttttttttttt
bar19	TCAGACGTGTGCTCTTCCGATCTACAGCAGADDDDDDDDttttttttttttttttttttttttt
bar20	TCAGACGTGTGCTCTTCCGATCTACCTCCAADDDDDDDDttttttttttttttttttttttttt
bar21	TCAGACGTGTGCTCTTCCGATCTACGCTCGADDDDDDDDttttttttttttttttttttttttt
bar22	TCAGACGTGTGCTCTTCCGATCTACGTATCADDDDDDDDttttttttttttttttttttttttt
bar23	TCAGACGTGTGCTCTTCCGATCTACTATGCADDDDDDDDttttttttttttttttttttttttt
bar24	TCAGACGTGTGCTCTTCCGATCTAGAGTCAADDDDDDDDttttttttttttttttttttttttt
bar25	TCAGACGTGTGCTCTTCCGATCTAGATCGCADDDDDDDDttttttttttttttttttttttttt
bar26	TCAGACGTGTGCTCTTCCGATCTAGCAGGAADDDDDDDDttttttttttttttttttttttttt
bar27	TCAGACGTGTGCTCTTCCGATCTAGTCACTADDDDDDDDttttttttttttttttttttttttt
bar28	TCAGACGTGTGCTCTTCCGATCTATCCTGTADDDDDDDDttttttttttttttttttttttttt
bar29	TCAGACGTGTGCTCTTCCGATCTATTGAGGADDDDDDDDttttttttttttttttttttttttt
bar30	TCAGACGTGTGCTCTTCCGATCTCAACCACADDDDDDDDttttttttttttttttttttttttt
bar31	TCAGACGTGTGCTCTTCCGATCTCAAGACTADDDDDDDDttttttttttttttttttttttttt
bar32	TCAGACGTGTGCTCTTCCGATCTCAATGGAADDDDDDDDttttttttttttttttttttttttt
bar33	TCAGACGTGTGCTCTTCCGATCTCACTTCGADDDDDDDDttttttttttttttttttttttttt
bar34	TCAGACGTGTGCTCTTCCGATCTCAGCGTTADDDDDDDDttttttttttttttttttttttttt
bar35	TCAGACGTGTGCTCTTCCGATCTCATACCAADDDDDDDDttttttttttttttttttttttttt
bar36	TCAGACGTGTGCTCTTCCGATCTCCAGTTCADDDDDDDDttttttttttttttttttttttttt
bar37	TCAGACGTGTGCTCTTCCGATCTCCGAAGTADDDDDDDDttttttttttttttttttttttttt
bar38	TCAGACGTGTGCTCTTCCGATCTCCGTGAGADDDDDDDDttttttttttttttttttttttttt
bar39	TCAGACGTGTGCTCTTCCGATCTCCTCCTGADDDDDDDDttttttttttttttttttttttttt
bar40	TCAGACGTGTGCTCTTCCGATCTCGAACTTADDDDDDDDttttttttttttttttttttttttt
bar41	TCAGACGTGTGCTCTTCCGATCTCGACTGGADDDDDDDDttttttttttttttttttttttttt
bar42	TCAGACGTGTGCTCTTCCGATCTCGCATACADDDDDDDDttttttttttttttttttttttttt
bar43	TCAGACGTGTGCTCTTCCGATCTCTCAATGADDDDDDDDttttttttttttttttttttttttt
bar44	TCAGACGTGTGCTCTTCCGATCTCTGAGCCADDDDDDDDttttttttttttttttttttttttt
bar45	TCAGACGTGTGCTCTTCCGATCTCTGGCATADDDDDDDDttttttttttttttttttttttttt
bar46	TCAGACGTGTGCTCTTCCGATCTGAATCTGADDDDDDDDttttttttttttttttttttttttt
bar47	TCAGACGTGTGCTCTTCCGATCTGACTAGTADDDDDDDDttttttttttttttttttttttttt
bar48	TCAGACGTGTGCTCTTCCGATCTGAGCTGAADDDDDDDDttttttttttttttttttttttttt
bar49	TCAGACGTGTGCTCTTCCGATCTGATAGACADDDDDDDDttttttttttttttttttttttttt
bar50	TCAGACGTGTGCTCTTCCGATCTGCCACATADDDDDDDDttttttttttttttttttttttttt
bar51	TCAGACGTGTGCTCTTCCGATCTGCGAGTAADDDDDDDDttttttttttttttttttttttttt
bar52	TCAGACGTGTGCTCTTCCGATCTGCTAACGADDDDDDDDttttttttttttttttttttttttt
bar53	TCAGACGTGTGCTCTTCCGATCTGCTCGGTADDDDDDDDttttttttttttttttttttttttt
bar54	TCAGACGTGTGCTCTTCCGATCTGGAGAACADDDDDDDDttttttttttttttttttttttttt
bar55	TCAGACGTGTGCTCTTCCGATCTGGTGCGAADDDDDDDDttttttttttttttttttttttttt
bar56	TCAGACGTGTGCTCTTCCGATCTGTACGCAADDDDDDDDttttttttttttttttttttttttt
bar57	TCAGACGTGTGCTCTTCCGATCTGTCGTAGADDDDDDDDttttttttttttttttttttttttt
bar58	TCAGACGTGTGCTCTTCCGATCTGTCTGTCADDDDDDDDttttttttttttttttttttttttt
bar59	TCAGACGTGTGCTCTTCCGATCTGTGTTCTADDDDDDDDttttttttttttttttttttttttt
bar60	TCAGACGTGTGCTCTTCCGATCTTAGGATGADDDDDDDDttttttttttttttttttttttttt
bar61	TCAGACGTGTGCTCTTCCGATCTTATCAGCADDDDDDDDttttttttttttttttttttttttt
bar62	TCAGACGTGTGCTCTTCCGATCTTCCGTCTADDDDDDDDttttttttttttttttttttttttt
bar63	TCAGACGTGTGCTCTTCCGATCTTCTTCACADDDDDDDDttttttttttttttttttttttttt
bar64	TCAGACGTGTGCTCTTCCGATCTTGAAGAGADDDDDDDDttttttttttttttttttttttttt
bar65	TCAGACGTGTGCTCTTCCGATCTTGGAACAADDDDDDDDttttttttttttttttttttttttt
bar66	TCAGACGTGTGCTCTTCCGATCTTGGCTTCADDDDDDDDttttttttttttttttttttttttt
bar67	TCAGACGTGTGCTCTTCCGATCTTGGTGGTADDDDDDDDttttttttttttttttttttttttt
bar68	TCAGACGTGTGCTCTTCCGATCTTTCACGCADDDDDDDDttttttttttttttttttttttttt
bar69	TCAGACGTGTGCTCTTCCGATCTAACTCACCDDDDDDDDttttttttttttttttttttttttt
bar70	TCAGACGTGTGCTCTTCCGATCTAAGAGATCDDDDDDDDttttttttttttttttttttttttt
bar71	TCAGACGTGTGCTCTTCCGATCTAAGGACACDDDDDDDDttttttttttttttttttttttttt
bar72	TCAGACGTGTGCTCTTCCGATCTAATCCGTCDDDDDDDDttttttttttttttttttttttttt
bar73	TCAGACGTGTGCTCTTCCGATCTAATGTTGCDDDDDDDDttttttttttttttttttttttttt
bar74	TCAGACGTGTGCTCTTCCGATCTACACGACCDDDDDDDDttttttttttttttttttttttttt
bar75	TCAGACGTGTGCTCTTCCGATCTACAGATTCDDDDDDDDttttttttttttttttttttttttt
bar76	TCAGACGTGTGCTCTTCCGATCTAGATGTACDDDDDDDDttttttttttttttttttttttttt
bar77	TCAGACGTGTGCTCTTCCGATCTAGCACCTCDDDDDDDDttttttttttttttttttttttttt
bar78	TCAGACGTGTGCTCTTCCGATCTAGCCATGCDDDDDDDDttttttttttttttttttttttttt
bar79	TCAGACGTGTGCTCTTCCGATCTAGGCTAACDDDDDDDDttttttttttttttttttttttttt
bar80	TCAGACGTGTGCTCTTCCGATCTATAGCGACDDDDDDDDttttttttttttttttttttttttt
bar81	TCAGACGTGTGCTCTTCCGATCTATCATTCCDDDDDDDDttttttttttttttttttttttttt
bar82	TCAGACGTGTGCTCTTCCGATCTATTGGCTCDDDDDDDDttttttttttttttttttttttttt
bar83	TCAGACGTGTGCTCTTCCGATCTCAAGGAGCDDDDDDDDttttttttttttttttttttttttt
bar84	TCAGACGTGTGCTCTTCCGATCTCACCTTACDDDDDDDDttttttttttttttttttttttttt
bar85	TCAGACGTGTGCTCTTCCGATCTCCATCCTCDDDDDDDDttttttttttttttttttttttttt
bar86	TCAGACGTGTGCTCTTCCGATCTCCGACAACDDDDDDDDttttttttttttttttttttttttt
bar87	TCAGACGTGTGCTCTTCCGATCTCCTAATCCDDDDDDDDttttttttttttttttttttttttt
bar88	TCAGACGTGTGCTCTTCCGATCTCCTCTATCDDDDDDDDttttttttttttttttttttttttt
bar89	TCAGACGTGTGCTCTTCCGATCTCGACACACDDDDDDDDttttttttttttttttttttttttt
bar90	TCAGACGTGTGCTCTTCCGATCTCGGATTGCDDDDDDDDttttttttttttttttttttttttt
bar91	TCAGACGTGTGCTCTTCCGATCTCTAAGGTCDDDDDDDDttttttttttttttttttttttttt
bar92	TCAGACGTGTGCTCTTCCGATCTGAACAGGCDDDDDDDDttttttttttttttttttttttttt
bar93	TCAGACGTGTGCTCTTCCGATCTGACAGTGCDDDDDDDDttttttttttttttttttttttttt
bar94	TCAGACGTGTGCTCTTCCGATCTGAGTTAGCDDDDDDDDttttttttttttttttttttttttt
bar95	TCAGACGTGTGCTCTTCCGATCTGATGAATCDDDDDDDDttttttttttttttttttttttttt
bar96	TCAGACGTGTGCTCTTCCGATCTGCCAAGACDDDDDDDDttttttttttttttttttttttttt
Mutation specific primer for TARGET-Seq
JAK2-gDNA-F	5'-ACCAAAGCACATTGTATCCTCAT-3'
JAK2-gDNA-R	5'-AGGCATTAGAAAGCCTGTAGTT-3'
CALR-gDNA-F2	5'-AAGCAGTGGTATCAACGCAGAGTCTGGTCCTGGTCCTGATGT-3'
CALR-gDNA-R2	5'-AAGCAGTGGTATCAACGCAGAGTTCTCACAGAGACATTATTTGGC-3'
MPL-gDNA-F3	5'-CTCTATCCTGTTGCTGGGAAGC-3'
MPL-gDNA-R3	5'-GGAAGTGGCGAAGCCGTAG-3'
CALR-qPCR-F	5'-CTGGTCCTGGTCCTGATGTC-3'
CALR-qPCR-R	5'-TCTTCCTCCTTGTCCTCCTCA-3'
MPL-515-F	5'-TAGCCTGGATCTCCTTGGTG-3'
MPL-515-R	5'-ACAGAGCGAACCAAGAATGC-3'
Taqman probe-set for TARGET-Seq
ID	CAT
SNP ID: JAK2(SNP rs77375493 )	Cat# 4351374
Assay ID: C_101301592_10
SNP ID: MPL p.W515L	Cat# A44177
Assay ID: Hs000000063_rm
Taqman probe for TARGET-Seq
Probe	Sequence and chemical modification
5’FAM-CALR-gDNA-F2	5'-FAM-AAGCAGTGGTATCAACGCAGAGTCTGGTCCTGG TCCTGATGT-3'
CALR wt2 probe	5'-FAM-TCATCCTCCTTGTCCTCTGCCTC-MGB-3'
CALR type2 probe	5'-VIC-TCCTCCGACAATTGTCCTCTGC-MGB-3'
MPL WT probe	5'-FAM-CTGCTGAGGTGGCAGTTTC-MGB-3'
MPLW515K probe	5'-VIC-TGCTGCTGAGGAAGCAGTTTCC-MGB-3'
MPLW515A probe	5'-VIC-CTGCTGAGGGCGCAGTT-MGB-3'

## Sheet: Table S4b
Primers for RT-qPCR
primers	Sequence(5’-3’)
CXCL2-F	CAGAAAGCTTGTCTCAACCCCG
CXCL2-R	TCTGCAGCTGTGTCTCTCTTT
CXCL3-F	CGAAAAGATACTGAACAAGGGGA
CXCL3-R	ATTTTCAGCTCTGGTAAGGGC
CXCL8-F	AAGCTGGCCGTGGCTCTCTTG
CXCL8-R	AGCCCTCTTCAAAAACTTCTC
SREBF1-F	CGGAACCATCTTGGCAACAGT
SREBF1-R	CGCTTCTCAATGGCGTTGT
SREBF2-F	CTGCAACAACAGACGGTAATGA
SREBF2-R	CCATTGGCCGTTTGTGTCAG
FASN-F	CCGAGACACTCGTGGGCTA
FASN-R	CTTCAGCAGGACATTGATGCC
STIM1-F	AGTTTTGCCGAATTGACAAGC
STIM1-R	GTGGATGTTACGGACTGCCT
CDK6-F	TGTTTCAGCTTCTCCGAGGTC
CDK6-R	ACTATAGATGCGGGCAAGGC
TK1-F	GGGGCAGATCCAGGTGATTC
TK1-R	CCATGGTGTTCCGGTCATGT
GRP78-F	GGTGAAAGACCCCTGACAAA
GRP78-R	GTCAGGCGATTCTGGTCATT
ATF4-F	ATGACCGAAATGAGCTTCCTG
ATF4-R	GCTGGAGAACCCATGAGGT
GAPDH-F	TGTTGCCATCAATGACCCCTT
GAPDH-R	CTCCACGACGTACTCAGCG
Cxcr4-F	TGCAGCAGGTAGCAGTGAAA
Cxcr4-R	ATATACTCACACTGATCGGTTCCA
Actin-F	GTGACGTTGACATCCGTAAAGA
Actin-R	GCCGGACTCATCGTACTCC

## Sheet: Table S4c
Key resources
REAGENT or RESOURCE	SOURCE	IDENTIFIER
Antibodies
APC anti-human CD34	BD Biosciences	Cat# 555824; RRID: AB_398614
BV510 anti-human Lineage Cocktail	Biolegend	Cat# 348807; RRID: /
PE-Cy7 anti-human CD38	BD Biosciences	Cat# 335790; RRID: AB_399969
Percp-Cy5.5 anti-human CD123	BD Biosciences	Cat# 558714; RRID: AB_1645547
APC-H7 anti-human CD45RA	BD Biosciences	Cat# 560674; RRID: AB_1727497
PE anti-human CXCR4	Biolegend	Cat# 306506; RRID: AB_314612
APC anti-human CD41a	BD Biosciences	Cat# 559777; RRID: AB_398671
PE anti-human CD42b	BD Biosciences	Cat# 561854; RRID: AB_395865
APC anti-mouse CD117（c-Kit）	Biolegend	Cat# 105812; RRID: AB_313221
APC-eFluor780 anti-mouse CD3e	eBioscience	Cat# 7-0031-82; RRID: AB_11149861
APC-eFluor780 anti-mouse CD4	eBioscience	Cat# 47-0042-82; RRID: AB_1272183
APC-eFluor780 anti-mouse CD8a	eBioscience	Cat# 47-0081-83; RRID: AB_1272185
BV605 anti-mouse CD117（c-Kit）	Biolegend	Cat# 105847; RRID: AB_2783047
PE-Cy7 anti-mouse Sca-1	Biolegend	Cat# 108114; RRID: AB_493596
APC-CY7 anti-mouse Ly6G/6C	eBioscience	Cat# 47-5931-82; RRID: AB_1518804
APC-eFluor780 anti-mouse CD11b	eBioscience	Cat# 47-0112-82; RRID: AB_1603193
APC-eFlour780 anti-human/mouse CD45R	eBioscience	Cat# 47-0452-82; RRID: AB_469627
APC-eFluor780 anti-mouse TER-119	eBioscience	Cat# 47-5921-82; RRID: AB_1548786
PE anti-mouse CXCR4	Biolegend	Cat# 146506; RRID: AB_2562783
Percp-Cy5.5 anti-mouse CD16/32	eBioscience	Cat# 45-0161-82; RRID: AB_996659
FITC anti-mouse CD34	eBioscience	Cat# 11-0341-85; RRID: AB_465021
eFluor™ 660 anti-mouse CD34	Thermofisher	Cat# 50-0341-82; RRID: AB_10596826
APC anti-mouse CD41	Biolegend	Cat# 133913; RRID: AB_11126751
APC anti-mouse CD42d	Biolegend	Cat# 148504; RRID: AB_2564293
BV421 anti-mouse CD135	Biolegend	Cat# 135314; RRID: AB_2562339
APC anti-mouse CD71	Biolegend	Cat# 113819; RRID: AB_2728134
APC-Cy7 anti-mouse CD45.2	Biolegend	Cat# 109823; RRID: AB_830788
Percp-cy5.5 anti-mouse CD45.2	Biolegend	Cat# 109828; RRID: AB_893350
FITC anti-mouse CD45.2	Biolegend	Cat# 109806; RRID: AB_313443
PE anti-mouse CD45.1	Biolegend	Cat# 110707; RRID: AB_313496
Percp-Cy5.5 anti-mouse B220	ebioscience	Cat# 45-0452-82; RRID: AB_467254
PE-Cy7 anti-mouse CD3	Biolegend	Cat# 100219; RRID: AB_1732068
Percp-Cy5.5 anti-mouse CD48	Biolegend	Cat# 103422; RRID: AB_2075051
BV421 anti-mouse CD150	Biolegend	Cat# 115925; RRID: AB_10896787
FITC anti-Ki67	Thermofisher	Catalog # 11-5698-82; RRID: AB_11151330
anti-SREBF1	Proteintech	CAT#14088-1-AP;RRID: AB_2255217
anti-SREBF2	Proteintech	CAT# 28212-1-AP;RRID: AB_2881091
anti-FASN	Proteintech	CAT# 10624-2-AP; RRID: AB_2100801
anti-STIM1	Proteintech	CAT# 11565-1-AP; RRID: AB_2302808
anti-α-tubulin	Abcam	CAT# ab11304; RRID: AB_297909
HRP-conjugated goat anti-rabbit IgG (H+L)	Proteintech	CAT# SA00001-2; RRID: AB_2722564
HRP-conjugated goat anti-mouse IgG (H+L)	Proteintech	CAT# SA00001-1; RRID: AB_2722565
Biological Samples
Fetal bovine serum
Bone marrow from NC and ET patients
Human PB and UCB
JAK2V617F mice
CALR del/del or CALR del/+ mice
Critical commercial assays
Hifair® Ⅲ 1st Strand cDNA Synthesis SuperMix for qPCR	Yeasen	11141ES10
CD34 MicrBead Kit,human	Miltenyibiotec	130-046-702
CD117 MicrBead Kit,mouse	Miltenyibiotec	130-097-146
SYBRTM Green PCR Master Mix	Thermofisher	4309155
Lineage Cell Depletion Kit, human	Miltenyibiotec	130-092-211
MegaCult-C Complete Kit with Cytokines	Stemcell	Catalog # 04971
MethoCult™ H4435 Enriched	Stemcell	Catalog # 04435
MethoCult™ GF M3434	Stemcell	Catalog # 03434
NEBNext Ultra II DNA Library Prep Kit	New England Biolabs	E7645L
DNA Clean & Concentrator	Zymo	D4014
Qubit dsDNA HS Assay Kit	Invitrogen™	Q32851
Bioanalyzer High Sensitivity DNA Kit	Agilent	5067-4627
KAPA Hyper Prep Kits with PCR Library Amplification Primer Mix	Kapa Biosystems	KK8504
CellsDirect One-Step qRT-PCR Kit (Superscript III RT mix; 2 3 Reaction mix)	Invitrogen	11753-500
BD Intrasure TM Kit	BD	641776
Enhanced ECL chemiluminescent substrate kit	Yeasen	36222ES76
Pierce™ BCA Protein Assay Kits	Thermo Fisher	23227
Oligonucleotides see tableS4
Software and algorithms
FlowJo	FlowJo	https://www.flowjo.com
GSEA v4.0	Subramanian et al., 2005.	http://software.broadinstitute.org/gsea/index.jsp
HISAT2	Pertea et al., 2016.	http://ccb.jhu.edu/software.shtml
StringTie	Pertea et al., 2016.	http://ccb.jhu.edu/software.shtml
R v3.6	R-Project	https://www.r-project.org/
Seruat v3.0.2	Butler et al., 2018	https://satijalab.org/seurat/
clusterprofiler v3.10.1	Yu et al., 2012	https://guangchuangyu.github.io/software/clusterProfiler/
GraphPad Prism	GraphPad	https://graphpad.com
Chemicals, peptides, and recombinant proteins
Phosphate Buffered Saline solution	Hyclone	SH30256.FS
UltraPure 0.5M EDTA	Invitrogen	15575-038
DAPI	Sigma-Aldrich	D9542
RNase Inhibitor	Invitrogen	AM2684
dNTP Mix	Thermo Fisher Scientifc	R0193
SuperScript II reverse transcriptase SuperScript II first-strand buffer DTT	Invitrogen	18064-071
Betaine	Sigma-Aldrich	61962
Magnesium chloride	Sigma-Aldrich	M8266
KAPA HiFi HotStart ReadyMix	Kapa Biosystems	KK2602
Dynabeads MyOne Streptavidin C1	invitrogen	65001
TransTaq-T PCR SuperMix	TransGen Biotech	AS122-01
TaqMan SNP Genotyping Assay	Thermo Fisher Scientifc	4351374
TaqMan Gene Expression Master Mix	Applied Biosystems	4369016
RPMI 1640	Gibco	11875093
DMEM	Gibco	11965092
IMDM	Sigma-Aldrich	I3390
FBS	Gibco	16000-044
IL-6	STEMCELL Technologies	78050.1
IL-3	Sigma-Aldrich	I1646
Sodium Pyruvate	Gibco	11360-070
L-Glutamine	Gibco	25030-081
Penicillin Streptomycin	Gibco	15140-122
CC100 cocktail	STEMCELL Technologies	2690
StemSpan™ SFEM	STEMCELL Technologies	9650
SCF	Prospec Bio	CYT-255
EPO	PeproTech	100-64
TPO	PeproTech	300-18
Histopaque-1077	Sigma-Aldrich	10771
AMPure XP	Beckman Coulter	A63881
Triton X-100	Sigma-Aldrich	T8787
TRIZol	LIFE	15596018
Tripsin	Gibco	25300-072
Nuclease-Free Water	sigma	7732-18-15
RNaseZap™ RNase Decontamination Solution	Invitrogen	AM9780
Opti-MEM	Gibco	31985-062
2,2,2-Tribromoethanol	Sigma-Aldrich	T48402
2-Methyl-2-butanol	Sigma-Aldrich	240486
RIPA lysis buffer	Solarbio	R0010
